# Supplementary material for: Advanced Stem Cell Therapy: 3D‐Bioprinted Brain‐Like Transplants for Alzheimer's Disease‐Like Dementia
Source: Adv Sci (Weinh). 2025 Nov 7;13(4):e10062. doi: 10.1002/advs.202510062 (PMC12822481; doi:10.1002/advs.202510062)
Supplement: Supplementary file 2 — Supplemental Table 1 [file ADVS-13-e10062-s002.xlsx]

## Sheet: Sheet1
Supplementay Table 1. Statistical approaches
Figure panel	Test Methods	Multiple Comparisons	Assumption	Sample Size
Figure 2 h	Mutiple unpaired t tests		Normality;Homogeneity of Variances	n=3
Figure 3 b	Mutiple unpaired t tests		Normality;Homogeneity of Variances	n=3
Figure 3 j	Ordinary one-way ANOVA	Tukey's multiple comparisons test	Normality;Homogeneity of Variances	n=3, 3, 6, 6
Figure 3 k	Kruskal-Wallis test	Dunn's multiple comparisons test	NO	n=10
Figure 3 l	Ordinary one-way ANOVA	Tukey's multiple comparisons test	Normality;Homogeneity of Variances	n=20
Figure 3 n	Kruskal-Wallis test	Dunn's multiple comparisons test	NO	n=169, 187, 88, 116
Figure 4 g	Mutiple unpaired t tests		Normality;Homogeneity of Variances	n=7, 7, 7, 21
Figure 4 h	Mutiple unpaired t tests		Normality;Homogeneity of Variances	n=7, 7, 7, 21
Figure 4 i	Mann-Whitney tests		NO	n=59, 48, 59, 179, 219, 223, 276, 718
Figure 4 j	Mutiple unpaired t tests		Normality;Homogeneity of Variances	n=4, 4, 4, 12
Figure 4 k	Welch's t tests		Normality	n=4, 4, 4, 12
Figure 4 l	Mutiple unpaired t tests		Normality;Homogeneity of Variances	n=4, 4, 4, 12
Figure 5 c	Scheirer-Ray-Hare	Dunn's multiple comparisons test	No	n=19, 19, 21, 59, 20, 20, 23, 63, 18, 18, 19, 55, 20, 19, 19, 58
Figure 5 d	Two-way Welch's ANOVA	Games-Howell post hoc tests	Normality	n=4, 4, 4, 12
Figure 5 e	Two-way ANOVA	Tukey's multiple comparisons test	Normality;Homogeneity of Variances	n=4, 4, 4, 12
Figure 5 f	Two-way Welch's ANOVA	Games-Howell post hoc tests	Normality	n=4, 4, 4, 12
Figure 5 g	Two-way Welch's ANOVA	Games-Howell post hoc tests	Normality	n=4, 4, 4, 12
Figure 5 h	Two-way Welch's ANOVA	Games-Howell post hoc tests	Normality	n=4, 4, 4, 12
Figure 5 i	Two-way ANOVA	Tukey's multiple comparisons test	Normality;Homogeneity of Variances	n=8, 8, 8, 24
Figure 5 j	Ordinary one-way ANOVA	Tukey's multiple comparisons test	Normality;Homogeneity of Variances	n=6
Figure 6 b	Ordinary one-way ANOVA	Tukey's multiple comparisons test	Normality;Homogeneity of Variances	n=8
Figure 6 c(1)	Kruskal-Wallis test	Dunn's multiple comparisons test	NO	n=8
Figure 6 c(2)	Ordinary one-way ANOVA	Tukey's multiple comparisons test	Normality;Homogeneity of Variances	n=8
Figure 6 d	Kruskal-Wallis test	Dunn's multiple comparisons test	NO	n=8
Figure 6 e	Kruskal-Wallis test	Dunn's multiple comparisons test	NO	n=8
Figure 6 h	Kruskal-Wallis test	Dunn's multiple comparisons test	NO	n=8
Figure 6 j	Ordinary one-way ANOVA	Tukey's multiple comparisons test	Normality;Homogeneity of Variances	n=8
Figure 7 e	Two-way Welch's ANOVA	Games-Howell post hoc tests	Normality	n=14, 15, 15, 12
Figure 7 f	Welch's ANOVA	Dunnett’s T3 multiple comparisons test	Normality	n=14, 15, 15, 12
Figure 7 g	Welch's ANOVA	Dunnett’s T3 multiple comparisons test	Normality	n=14, 15, 15, 12
Figure 7 h	Two-way Welch's ANOVA	Games-Howell post hoc tests	Normality	n=14, 15, 15, 12
Figure 7 i	Welch's ANOVA	Dunnett’s T3 multiple comparisons test	Normality	n=14, 15, 15, 12
Figure 7 j	Welch's ANOVA	Dunnett’s T3 multiple comparisons test	Normality	n=14, 15, 15, 12
Figure S1 a	Two-way ANOVA	Tukey's multiple comparisons test	Normality;Homogeneity of Variances	n=3
Figure S3 h	Mutiple unpaired t tests		Normality;Homogeneity of Variances	n=3
Figure S3 i	Mutiple unpaired t tests		Normality;Homogeneity of Variances	n=3
Figure S6 c	Mutiple unpaired t tests		Normality;Homogeneity of Variances	n=3
Figure S6 d	Mutiple unpaired t tests		Normality;Homogeneity of Variances	n=3
Figure S6 k	Kruskal-Wallis test	Dunn's multiple comparisons test	NO	n=169, 187, 88, 116
Figure S8 b	Two-way Welch's ANOVA	Games-Howell post hoc tests	Normality	n=4, 4, 4, 12
Figure S8 c	Two-way ANOVA	Tukey's multiple comparisons test	Normality;Homogeneity of Variances	n=4, 4, 4, 12
Figure S8 d	Two-way Welch's ANOVA	Games-Howell post hoc tests	Normality	n=4, 4, 4, 12
Figure S9 b	Two-way Welch's ANOVA	Games-Howell post hoc tests	Normality	n=4, 4, 4, 12
Figure S9 c	Two-way ANOVA	Tukey's multiple comparisons test	Normality;Homogeneity of Variances	n=8, 8, 8, 24
Figure S10 b	Welch's ANOVA	Dunnett’s T3 multiple comparisons test	Normality	n=6
Figure S10 c	Welch's ANOVA	Dunnett’s T3 multiple comparisons test	Normality	n=6
Figure S10 d	Welch's ANOVA	Dunnett’s T3 multiple comparisons test	Normality	n=6
Figure S11 b	Two-way ANOVA	Tukey's multiple comparisons test	Normality;Homogeneity of Variances	n=4, 4, 4, 12
Figure S11 c	Two-way ANOVA	Tukey's multiple comparisons test	Normality;Homogeneity of Variances	n=4, 4, 4, 12
Figure S12 b	Kruskal-Wallis test	Dunn's multiple comparisons test	NO	n=6
Figure S12 c	Kruskal-Wallis test	Dunn's multiple comparisons test	NO	n=6
Figure S12 d	Kruskal-Wallis test	Dunn's multiple comparisons test	NO	n=6
Figure S13 b	Ordinary one-way ANOVA	Tukey's multiple comparisons test	Normality;Homogeneity of Variances	n=6
Figure S13 c	Kruskal-Wallis test	Dunn's multiple comparisons test	NO	n=6
Figure S13 d	Ordinary one-way ANOVA	Tukey's multiple comparisons test	Normality;Homogeneity of Variances	n=6
Figure S14 a	t test		Normality;Homogeneity of Variances	n=8, 24
Figure S14 b	Mann-Whitney test		NO	n=8, 24
Figure S14 c	Mann-Whitney test		NO	n=8, 24
Figure S14 d	Mann-Whitney test		NO	n=8, 24
Figure S14 e	Mann-Whitney test		NO	n=13, 39
Figure S14 f	t test		Normality;Homogeneity of Variances	n=8, 27
Figure S14 g	Mann-Whitney test		NO	n=8, 27
Figure S14 h	Welch's t test		Normality	n=8, 27
Figure S14 i	Welch's t test		Normality	n=8, 27
Figure S14 j	Mann-Whitney test		NO	n=8, 27
Figure S14 k	Welch's t test		Normality	n=8, 27
Figure S14 l	Welch's t test		Normality	n=8, 27
Figure S14 m	t test		Normality;Homogeneity of Variances	n=8, 27
Figure S14 o	Kruskal-Wallis test	Dunn's multiple comparisons test	NO	n=40
Figure S14 p	Ordinary one-way ANOVA	Tukey's multiple comparisons test	Normality;Homogeneity of Variances	n=8
