# Supplementary material for: Advanced Stem Cell Therapy: 3D‐Bioprinted Brain‐Like Transplants for Alzheimer's Disease‐Like Dementia
Source: Adv Sci (Weinh). 2025 Nov 7;13(4):e10062. doi: 10.1002/advs.202510062 (PMC12822481; doi:10.1002/advs.202510062)
Supplement: Supplementary file 3 — Supplemental DataFile [file ADVS-13-e10062-s001.zip]

Archive with 4 entries (4 files):
- B_16 points-10mm-helix-small.gcode
- B_full_brain_binary.gcode
- B_cube-7MM.gcode
- B_Spectacular Inari-Juttuli.gcode
