# Supplementary material for: Advanced Stem Cell Therapy: 3D‐Bioprinted Brain‐Like Transplants for Alzheimer's Disease‐Like Dementia
Source: Adv Sci (Weinh). 2025 Nov 7;13(4):e10062. doi: 10.1002/advs.202510062 (PMC12822481; doi:10.1002/advs.202510062)
Supplement: Supplementary file 3 — Supplemental DataFile [file ADVS-13-e10062-s001.zip › B_16 points-10mm-helix-small.gcode]

;FLAVOR:Marlin
;Layer height: 0.250
;Generated with SunP BiomakerV2 V1.1.53
;LAYER_COUNT:1
G92 E0
;LAYER:0
T0
G1 F1200 Z0.250
G0 X45.346 Y54.410
;TYPE:WALL-OUTER
G92 E0
G1 F300 X45.381 Y54.549 E0.00184
G1 X45.554 Y54.618 E0.00424
G1 X45.727 Y54.549 E0.00664
G1 X45.761 Y54.410 E0.00848
G1 X45.692 Y54.236 E0.01088
G1 X45.554 Y54.236 E0.01266
G1 X45.450 Y54.271 E0.01407
G1 X45.381 Y54.340 E0.01533
G1 X45.346 Y54.410 E0.01633
G1 X45.519 Y54.479 E0.01872
G1 X45.554 Y54.444 E0.01935
G1 X45.588 Y54.410 E0.01998
G0 F1200 X48.287 Y54.410
;TYPE:FILL
G1 F300 E0.01998
G1 X48.322 Y54.549 E0.02182
G1 X48.495 Y54.618 E0.02422
G1 X48.668 Y54.549 E0.02662
G1 X48.702 Y54.410 E0.02846
G1 X48.633 Y54.236 E0.03086
G1 X48.495 Y54.236 E0.03264
G1 X48.391 Y54.271 E0.03405
G1 X48.322 Y54.340 E0.03531
G1 X48.287 Y54.410 E0.03631
G1 X48.460 Y54.479 E0.03871
G1 X48.495 Y54.444 E0.03934
G1 X48.529 Y54.410 E0.03997
G0 F1200 X51.228 Y54.410
;TYPE:WALL-OUTER
G1 F300 E0.03997
G1 X51.263 Y54.549 E0.04181
G1 X51.436 Y54.618 E0.04420
G1 X51.609 Y54.549 E0.04660
G1 X51.644 Y54.410 E0.04844
G1 X51.574 Y54.236 E0.05085
G1 X51.436 Y54.236 E0.05263
G1 X51.332 Y54.271 E0.05403
G1 X51.263 Y54.340 E0.05529
G1 X51.228 Y54.410 E0.05629
G1 X51.401 Y54.479 E0.05869
G1 X51.436 Y54.444 E0.05932
G1 X51.471 Y54.410 E0.05995
G0 F1200 X54.170 Y54.410
;TYPE:FILL
G1 F300 E0.05995
G1 X54.204 Y54.549 E0.06179
G1 X54.377 Y54.618 E0.06419
G1 X54.550 Y54.549 E0.06658
G1 X54.585 Y54.410 E0.06843
G1 X54.516 Y54.236 E0.07083
G1 X54.377 Y54.236 E0.07261
G1 X54.273 Y54.271 E0.07402
G1 X54.204 Y54.340 E0.07528
G1 X54.170 Y54.410 E0.07627
G1 X54.343 Y54.479 E0.07867
G1 X54.377 Y54.444 E0.07930
G1 X54.412 Y54.410 E0.07993
G0 F1200 X45.346 Y51.458
;TYPE:WALL-OUTER
G1 F300 E0.07993
G1 X45.381 Y51.597 E0.08177
G1 X45.554 Y51.667 E0.08417
G1 X45.727 Y51.597 E0.08657
G1 X45.761 Y51.458 E0.08841
G1 X45.692 Y51.285 E0.09081
G1 X45.554 Y51.285 E0.09259
G1 X45.450 Y51.319 E0.09400
G1 X45.381 Y51.389 E0.09526
G1 X45.346 Y51.458 E0.09626
G1 X45.519 Y51.528 E0.09866
G1 X45.554 Y51.493 E0.09929
G1 X45.588 Y51.458 E0.09992
G0 F1200 X48.287 Y51.458
;TYPE:FILL
G1 F300 E0.09992
G1 X48.322 Y51.597 E0.10176
G1 X48.495 Y51.667 E0.10415
G1 X48.668 Y51.597 E0.10655
G1 X48.702 Y51.458 E0.10839
G1 X48.633 Y51.285 E0.11080
G1 X48.495 Y51.285 E0.11258
G1 X48.391 Y51.319 E0.11398
G1 X48.322 Y51.389 E0.11524
G1 X48.287 Y51.458 E0.11624
G1 X48.460 Y51.528 E0.11864
G1 X48.495 Y51.493 E0.11927
G1 X48.529 Y51.458 E0.11990
G0 F1200 X51.228 Y51.458
;TYPE:WALL-OUTER
G1 F300 E0.11990
G1 X51.263 Y51.597 E0.12174
G1 X51.436 Y51.667 E0.12414
G1 X51.609 Y51.597 E0.12653
G1 X51.644 Y51.458 E0.12838
G1 X51.574 Y51.285 E0.13078
G1 X51.436 Y51.285 E0.13256
G1 X51.332 Y51.319 E0.13397
G1 X51.263 Y51.389 E0.13523
G1 X51.228 Y51.458 E0.13622
G1 X51.401 Y51.528 E0.13862
G1 X51.436 Y51.493 E0.13925
G1 X51.471 Y51.458 E0.13988
G0 F1200 X54.170 Y51.458
;TYPE:FILL
G1 F300 E0.13988
G1 X54.204 Y51.597 E0.14172
G1 X54.377 Y51.667 E0.14412
G1 X54.550 Y51.597 E0.14652
G1 X54.585 Y51.458 E0.14836
G1 X54.516 Y51.285 E0.15076
G1 X54.377 Y51.285 E0.15254
G1 X54.273 Y51.319 E0.15395
G1 X54.204 Y51.389 E0.15521
G1 X54.170 Y51.458 E0.15621
G1 X54.343 Y51.528 E0.15861
G1 X54.377 Y51.493 E0.15924
G1 X54.412 Y51.458 E0.15987
G0 F1200 X45.346 Y48.507
;TYPE:WALL-OUTER
G1 F300 E0.15987
G1 X45.381 Y48.646 E0.16171
G1 X45.554 Y48.715 E0.16410
G1 X45.727 Y48.646 E0.16650
G1 X45.761 Y48.507 E0.16834
G1 X45.692 Y48.333 E0.17075
G1 X45.554 Y48.333 E0.17252
G1 X45.450 Y48.368 E0.17393
G1 X45.381 Y48.438 E0.17519
G1 X45.346 Y48.507 E0.17619
G1 X45.519 Y48.576 E0.17859
G1 X45.554 Y48.542 E0.17922
G1 X45.588 Y48.507 E0.17985
G0 F1200 X48.287 Y48.507
;TYPE:FILL
G1 F300 E0.17985
G1 X48.322 Y48.646 E0.18169
G1 X48.495 Y48.715 E0.18409
G1 X48.668 Y48.646 E0.18648
G1 X48.702 Y48.507 E0.18832
G1 X48.633 Y48.333 E0.19073
G1 X48.495 Y48.333 E0.19251
G1 X48.391 Y48.368 E0.19392
G1 X48.322 Y48.438 E0.19518
G1 X48.287 Y48.507 E0.19617
G1 X48.460 Y48.576 E0.19857
G1 X48.495 Y48.542 E0.19920
G1 X48.529 Y48.507 E0.19983
G0 F1200 X51.228 Y48.507
;TYPE:WALL-OUTER
G1 F300 E0.19983
G1 X51.263 Y48.646 E0.20167
G1 X51.436 Y48.715 E0.20407
G1 X51.609 Y48.646 E0.20647
G1 X51.644 Y48.507 E0.20831
G1 X51.574 Y48.333 E0.21071
G1 X51.436 Y48.333 E0.21249
G1 X51.332 Y48.368 E0.21390
G1 X51.263 Y48.438 E0.21516
G1 X51.228 Y48.507 E0.21616
G1 X51.401 Y48.576 E0.21855
G1 X51.436 Y48.542 E0.21919
G1 X51.471 Y48.507 E0.21982
G0 F1200 X54.170 Y48.507
;TYPE:FILL
G1 F300 E0.21982
G1 X54.204 Y48.646 E0.22166
G1 X54.377 Y48.715 E0.22405
G1 X54.550 Y48.646 E0.22645
G1 X54.585 Y48.507 E0.22829
G1 X54.516 Y48.333 E0.23069
G1 X54.377 Y48.333 E0.23247
G1 X54.273 Y48.368 E0.23388
G1 X54.204 Y48.438 E0.23514
G1 X54.170 Y48.507 E0.23614
G1 X54.343 Y48.576 E0.23854
G1 X54.377 Y48.542 E0.23917
G1 X54.412 Y48.507 E0.23980
G0 F1200 X45.346 Y45.556
;TYPE:WALL-OUTER
G1 F300 E0.23980
G1 X45.381 Y45.694 E0.24164
G1 X45.554 Y45.764 E0.24404
G1 X45.727 Y45.694 E0.24643
G1 X45.761 Y45.556 E0.24827
G1 X45.692 Y45.382 E0.25068
G1 X45.554 Y45.382 E0.25246
G1 X45.450 Y45.417 E0.25387
G1 X45.381 Y45.486 E0.25513
G1 X45.346 Y45.556 E0.25612
G1 X45.519 Y45.625 E0.25852
G1 X45.554 Y45.590 E0.25915
G1 X45.588 Y45.556 E0.25978
G0 F1200 X48.287 Y45.556
;TYPE:FILL
G1 F300 E0.25978
G1 X48.322 Y45.694 E0.26162
G1 X48.495 Y45.764 E0.26402
G1 X48.668 Y45.694 E0.26642
G1 X48.702 Y45.556 E0.26826
G1 X48.633 Y45.382 E0.27066
G1 X48.495 Y45.382 E0.27244
G1 X48.391 Y45.417 E0.27385
G1 X48.322 Y45.486 E0.27511
G1 X48.287 Y45.556 E0.27611
G1 X48.460 Y45.625 E0.27850
G1 X48.495 Y45.590 E0.27913
G1 X48.529 Y45.556 E0.27977
G0 F1200 X51.228 Y45.556
;TYPE:WALL-OUTER
G1 F300 E0.27977
G1 X51.263 Y45.694 E0.28161
G1 X51.436 Y45.764 E0.28400
G1 X51.609 Y45.694 E0.28640
G1 X51.644 Y45.556 E0.28824
G1 X51.574 Y45.382 E0.29064
G1 X51.436 Y45.382 E0.29242
G1 X51.332 Y45.417 E0.29383
G1 X51.263 Y45.486 E0.29509
G1 X51.228 Y45.556 E0.29609
G1 X51.401 Y45.625 E0.29849
G1 X51.436 Y45.590 E0.29912
G1 X51.471 Y45.556 E0.29975
G0 F1200 X54.170 Y45.556
;TYPE:FILL
G1 F300 E0.29975
G1 X54.204 Y45.694 E0.30159
G1 X54.377 Y45.764 E0.30399
G1 X54.550 Y45.694 E0.30638
G1 X54.585 Y45.556 E0.30822
G1 X54.516 Y45.382 E0.31063
G1 X54.377 Y45.382 E0.31241
G1 X54.273 Y45.417 E0.31382
G1 X54.204 Y45.486 E0.31508
G1 X54.170 Y45.556 E0.31607
G1 X54.343 Y45.625 E0.31847
G1 X54.377 Y45.590 E0.31910
G1 X54.412 Y45.556 E0.31973
;End of Gcode
;SETTING_3 {"extruder_quality": ["[general]\\nversion = 2\\nname = GELMA 01\\nde
;SETTING_3 finition = bioprinter_4h\\n\\n[metadata]\\nquality_type = normal\\nty
;SETTING_3 pe = quality_changes\\nsetting_version = 2\\nextruder = bioprinter_4h
;SETTING_3 _extruder_0\\n\\n[values]\\nbottom_layers = 0\\nbottom_thickness = 0\
;SETTING_3 \ncool_fan_enabled = False\\ndefault_material_print_temperature = 27\
;SETTING_3 \ngradual_infill_step_height = 10\\ninfill_angles = [0,90]\\ninfill_l
;SETTING_3 ine_distance = 1.2\\ninfill_pattern = zigzag\\ninfill_sparse_density 
;SETTING_3 = 22\\nline_width = 0.5714\\nmaterial_diameter = 4.45\\nmaterial_fina
;SETTING_3 l_print_temperature = 27\\nmaterial_initial_print_temperature = 27\\n
;SETTING_3 material_print_temperature_layer_0 = 0\\nretract_at_layer_change = Tr
;SETTING_3 ue\\nretraction_amount = 0.5\\nretraction_enable = False\\nretraction
;SETTING_3 _hop = 1.0\\nretraction_hop_enabled = False\\nretraction_min_travel =
;SETTING_3  0\\nretraction_speed = 5\\nskirt_gap = 1\\nspeed_extrusion = 1.0\\ns
;SETTING_3 peed_infill = 5.0\\nspeed_layer_0 = 5\\nspeed_print = 5.0\\nspeed_pri
;SETTING_3 nt_layer_0 = 5.0\\nspeed_topbottom = 5.0\\nspeed_travel = 20\\nspeed_
;SETTING_3 wall = 5.0\\nspeed_wall_x = 5\\nswitch_extruder_retraction_amount = 0
;SETTING_3 .5\\ntop_bottom_thickness = 0\\ntop_layers = 0\\ntravel_avoid_distanc
;SETTING_3 e = 1\\ntravel_avoid_other_parts = False\\nwall_line_count = 0\\nwall
;SETTING_3 _line_width_0 = 0.5714\\nwall_line_width_x = 0.2\\nwall_thickness = 0
;SETTING_3 \\n\\n", "[general]\\nversion = 2\\nname = GELMA 01\\ndefinition = bi
;SETTING_3 oprinter_4h\\n\\n[metadata]\\nquality_type = normal\\ntype = quality_
;SETTING_3 changes\\nsetting_version = 2\\nextruder = bioprinter_4h_extruder_1\\
;SETTING_3 n\\n[values]\\nbottom_thickness = 0\\ncool_fan_enabled = False\\ndefa
;SETTING_3 ult_material_print_temperature = 28\\ninfill_angles = [0,90]\\ninfill
;SETTING_3 _line_distance = 1.0\\ninfill_pattern = lines\\ninfill_sparse_density
;SETTING_3  = 18\\nline_width = 0.7619047619047621\\nmaterial_diameter = 4.45\\n
;SETTING_3 material_flow = 100\\nmaterial_print_temperature_layer_0 = 0\\nmateri
;SETTING_3 al_standby_temperature = 28\\nmix_factor = 50\\nretract_at_layer_chan
;SETTING_3 ge = True\\nretraction_amount = 0.5\\nretraction_enable = False\\nret
;SETTING_3 raction_hop = 1.0\\nretraction_hop_enabled = False\\nretraction_min_t
;SETTING_3 ravel = 0\\nretraction_speed = 5\\nspeed_extrusion = 0.8\\nspeed_infi
;SETTING_3 ll = 3.0\\nspeed_layer_0 = 20\\nspeed_print = 3.0\\nspeed_print_layer
;SETTING_3 _0 = 3.0\\nspeed_topbottom = 3.0\\nspeed_travel = 20\\nspeed_travel_l
;SETTING_3 ayer_0 = 20\\nspeed_wall = 3.0\\nswitch_extruder_retraction_amount = 
;SETTING_3 0.5\\ntop_bottom_thickness = 0\\ntop_thickness = =top_bottom_thicknes
;SETTING_3 s\\ntravel_avoid_other_parts = False\\nwall_line_count = 0\\nwall_lin
;SETTING_3 e_width = 0.2\\nwall_line_width_0 = 0.5333\\nwall_line_width_x = 0.2\
;SETTING_3 \nwall_thickness = 0\\n\\n", "[general]\\nversion = 2\\nname = GELMA 
;SETTING_3 01\\ndefinition = bioprinter_4h\\n\\n[metadata]\\nquality_type = norm
;SETTING_3 al\\ntype = quality_changes\\nsetting_version = 2\\nextruder = biopri
;SETTING_3 nter_4h_extruder_2\\n\\n[values]\\nbottom_thickness = 0\\ncool_fan_en
;SETTING_3 abled = False\\ninfill_angles = [0,90]\\ninfill_line_distance = 0.2\\
;SETTING_3 ninfill_pattern = zigzag\\ninfill_sparse_density = 20\\nline_width = 
;SETTING_3 0.6857142857142857\\nmaterial_diameter = 8.65\\nmix_factor = 50\\nret
;SETTING_3 ract_at_layer_change = True\\nretraction_amount = 0.5\\nretraction_en
;SETTING_3 able = True\\nretraction_hop = 2.0\\nretraction_hop_enabled = False\\
;SETTING_3 nretraction_min_travel = 0\\nretraction_speed = 5\\nspeed_extrusion =
;SETTING_3  1.2\\nspeed_infill = 5.0\\nspeed_layer_0 = 8\\nspeed_print = 5.0\\ns
;SETTING_3 peed_print_layer_0 = 5.0\\nspeed_topbottom = 5.0\\nspeed_travel = 8\\
;SETTING_3 nspeed_wall = 5.0\\nswitch_extruder_retraction_amount = 0.5\\ntop_thi
;SETTING_3 ckness = 0\\nuv_period = 1\\nwall_line_count = 0\\nwall_line_width_0 
;SETTING_3 = 0.6\\nwall_thickness = 0\\n\\n", "[general]\\nversion = 2\\nname = 
;SETTING_3 GELMA 01\\ndefinition = bioprinter_4h\\n\\n[metadata]\\nquality_type 
;SETTING_3 = normal\\ntype = quality_changes\\nsetting_version = 2\\nextruder = 
;SETTING_3 bioprinter_4h_extruder_3\\n\\n[values]\\ninfill_angles = [0,90]\\ninf
;SETTING_3 ill_line_distance = 1.2\\ninfill_pattern = concentric\\nline_width = 
;SETTING_3 0.5714285714285714\\nmaterial_diameter = 11.7\\nretraction_amount = 0
;SETTING_3 .5\\nretraction_hop = 2.0\\nspeed_extrusion = 0.5\\nspeed_infill = 2.
;SETTING_3 5\\nspeed_print = 2.5\\nspeed_print_layer_0 = 2.5\\nspeed_topbottom =
;SETTING_3  2.5\\nspeed_wall = 2.5\\nwall_line_count = 0\\nwall_line_width_0 = 0
;SETTING_3 .8\\n\\n"], "global_quality": "[general]\\nversion = 2\\nname = GELMA
;SETTING_3  01\\ndefinition = bioprinter_4h\\n\\n[metadata]\\nquality_type = nor
;SETTING_3 mal\\ntype = quality_changes\\nsetting_version = 2\\n\\n[values]\\nad
;SETTING_3 hesion_type = none\\ncarve_multiple_volumes = False\\ninner_line_dist
;SETTING_3 ance = 0.5\\nlayer_height = 0.35\\nlayer_height_0 = 0.3\\nmaterial_be
;SETTING_3 d_temperature = 10\\nmaterial_bed_temperature_layer_0 = 10\\nretracti
;SETTING_3 on_combing = off\\nspeed_travel_x = 50\\nspeed_travel_y = 50\\nspeed_
;SETTING_3 travel_z = 50\\nsupport_type = everywhere\\nuv_light_layers = 0\\nuvm
;SETTING_3 _intensity = 10\\nuvm_period = 1\\n\\n"}
