# Supplementary material for: Advanced Stem Cell Therapy: 3D‐Bioprinted Brain‐Like Transplants for Alzheimer's Disease‐Like Dementia
Source: Adv Sci (Weinh). 2025 Nov 7;13(4):e10062. doi: 10.1002/advs.202510062 (PMC12822481; doi:10.1002/advs.202510062)
Supplement: Supplementary file 3 — Supplemental DataFile [file ADVS-13-e10062-s001.zip › B_full_brain_binary.gcode]

;FLAVOR:Marlin
;TIME:436
;Filament used: 0.0239305m
;Layer height: 0.35
;Generated with Cura_SteamEngine master
;M190 S10
;M104 S27
;M104 T1 S28
;M104 T2 S200
;M104 T3 S200
;M109 S27
;M109 T1 S28
;M109 T2 S200
;M109 T3 S200
;LAYER_COUNT:22
;LAYER:0
;M107
G0 F1200 X46.115 Y43.097 Z0.3
;TYPE:FILL
G1 F300 X46.061 Y43.175 E0.00104
G1 X45.991 Y43.322 E0.00284
G1 X45.913 Y43.424 E0.00425
G1 X45.804 Y43.519 E0.00584
G1 X45.609 Y43.668 E0.00855
G1 X45.6 Y43.673 E0.00866
G1 X45.6 Y44.36 E0.01623
G0 F1200 X45.6 Y44.923
G1 F300 X45.6 Y45.272 E0.02007
G0 F1200 X45.6 Y45.813
G1 F300 X45.6 Y51.172 E0.0791
G0 F1200 X45.173 Y51.091
G1 F300 X44.871 Y51.32 E0.08327
G1 X44.757 Y51.366 E0.08462
G1 X44.697 Y51.401 E0.08539
G1 X44.652 Y51.439 E0.08604
G1 X44.6 Y51.532 E0.08721
G1 X44.6 Y51.58 E0.08774
G1 X44.62 Y51.694 E0.08902
G1 X44.669 Y51.861 E0.09093
G1 X44.714 Y51.927 E0.09181
G1 X44.835 Y52.02 E0.09349
G1 X44.9 Y52.147 E0.09506
G1 X44.935 Y52.277 E0.09655
G1 X45.004 Y52.401 E0.09811
G1 X45.085 Y52.529 E0.09978
G1 X45.199 Y52.64 E0.10153
G1 X45.345 Y52.724 E0.10339
G1 X45.395 Y52.728 E0.10394
G1 X45.454 Y52.739 E0.1046
G1 X45.554 Y52.741 E0.1057
G1 X45.566 Y52.745 E0.10584
G1 X45.6 Y52.736 E0.10623
G1 X45.6 Y52.211 E0.11201
G0 F1200 X45.6 Y51.989
G1 F300 X45.6 Y51.646 E0.11579
G0 F1200 X45.173 Y51.091
G1 F300 X45.576 Y50.598 E0.1228
G1 X45.576 Y50.187 E0.12733
G1 X45.18 Y50.333 E0.13198
G1 X45.134 Y50.393 E0.13281
G1 X45.082 Y50.44 E0.13358
G1 X44.709 Y50.667 E0.13839
G1 X44.49 Y50.867 E0.14166
G1 X44.415 Y50.952 E0.14291
G1 X44.4 Y50.964 E0.14312
G1 X44.4 Y49.343 E0.16097
G0 F1200 X44.4 Y48.155
G1 F300 X44.4 Y47.471 E0.1685
G0 F1200 X44.4 Y46.713
G1 F300 X44.4 Y46.311 E0.17293
G0 F1200 X46.8 Y46.632
G1 F300 X46.976 Y46.618 E0.17488
G1 X47.073 Y46.684 E0.17617
G1 X47.134 Y46.652 E0.17693
G1 X47.134 Y46.616 E0.17732
G1 X47.42 Y46.485 E0.18079
G1 X47.427 Y46.267 E0.18319
G1 X47.452 Y46.134 E0.18468
G1 X47.523 Y46.022 E0.18614
G1 X47.606 Y45.929 E0.18752
G1 X47.754 Y45.827 E0.1895
G1 X47.887 Y45.769 E0.19109
G1 X48 Y45.729 E0.19241
G1 X48 Y45.097 E0.19937
G0 F1200 X48 Y44.509
G1 F300 X48 Y43.462 E0.21091
G0 F1200 X48 Y42.935
G1 F300 X48 Y42.805 E0.21234
G1 X48.245 Y42.652 E0.21552
G1 X48.422 Y42.502 E0.21807
G1 X48.486 Y42.43 E0.21914
G1 X48.517 Y42.402 E0.2196
G1 X48.579 Y42.356 E0.22045
G1 X48.628 Y42.359 E0.22099
G1 X48.767 Y42.431 E0.22271
G1 X48.806 Y42.47 E0.22332
G1 X48.829 Y42.53 E0.22403
G1 X48.84 Y42.613 E0.22495
G1 X48.906 Y42.762 E0.22674
G1 X48.964 Y42.921 E0.22861
G1 X49.004 Y43.093 E0.23055
G1 X48.893 Y43.17 E0.23204
G1 X48.714 Y43.553 E0.2367
G1 X48.764 Y43.563 E0.23726
G1 X48.737 Y43.616 E0.23791
G1 X48.939 Y43.829 E0.24115
G1 X48.957 Y43.865 E0.24159
G1 X49.2 Y43.741 E0.24459
G1 X49.2 Y43.888 E0.24621
G0 F1200 X49.2 Y45.289
G1 F300 X49.2 Y47.408 E0.26955
G1 X49.329 Y47.258 E0.27173
G1 X49.424 Y47.183 E0.27306
G1 X49.573 Y47.114 E0.27487
G1 X49.658 Y47.088 E0.27585
G1 X49.831 Y47.072 E0.27777
G1 X49.954 Y47.094 E0.27914
G1 X50.086 Y47.152 E0.28073
G1 X50.099 Y47.161 E0.2809
G1 X50.265 Y47.178 E0.28274
G1 X50.34 Y47.024 E0.28463
G1 X50.381 Y46.907 E0.28599
G1 X50.4 Y46.845 E0.28671
G1 X50.4 Y45.895 E0.29717
G0 F1200 X49.2 Y47.96
G1 F300 X49.2 Y56.708 E0.39352
G1 X49.391 Y56.701 E0.39563
G1 X49.505 Y57.012 E0.39928
G1 X49.335 Y57.145 E0.40165
G1 X49.255 Y57.287 E0.40345
G1 X49.315 Y57.348 E0.40439
G1 X49.388 Y57.31 E0.4053
G1 X49.539 Y57.206 E0.40732
G1 X49.594 Y57.154 E0.40815
G1 X49.632 Y57.111 E0.40878
G1 X49.667 Y57.058 E0.40948
G1 X49.68 Y57.03 E0.40982
G1 X49.68 Y56.995 E0.41021
G1 X49.702 Y56.821 E0.41214
G1 X49.696 Y56.802 E0.41236
G1 X49.691 Y56.684 E0.41366
G1 X49.646 Y56.546 E0.41526
G1 X49.608 Y56.11 E0.42008
G1 X49.642 Y56.005 E0.42129
G1 X49.656 Y55.875 E0.42273
G1 X49.653 Y55.756 E0.42405
G1 X49.613 Y55.517 E0.42671
G1 X49.613 Y55.445 E0.42751
G1 X49.583 Y55.312 E0.42901
G1 X49.525 Y55.18 E0.4306
G1 X49.449 Y54.898 E0.43381
G1 X49.424 Y54.205 E0.44145
G1 X49.404 Y53.849 E0.44538
G1 X49.427 Y53.649 E0.4476
G1 X49.528 Y53.461 E0.44995
G1 X49.565 Y53.349 E0.45125
G1 X49.582 Y53.263 E0.45221
G1 X49.586 Y53.078 E0.45425
G1 X49.547 Y52.8 E0.45734
G1 X49.55 Y52.694 E0.45851
G1 X49.541 Y52.54 E0.46021
G1 X49.479 Y52.412 E0.46177
G1 X49.426 Y52.327 E0.46288
G1 X49.391 Y52.223 E0.46409
G1 X49.363 Y52.168 E0.46477
G1 X49.301 Y51.796 E0.46892
G1 X49.302 Y51.659 E0.47043
G1 X49.352 Y51.462 E0.47267
G1 X49.354 Y51.407 E0.47327
G1 X49.318 Y51.283 E0.4747
G1 X49.427 Y51.003 E0.47801
G1 X49.471 Y50.957 E0.47871
G1 X49.476 Y50.927 E0.47904
G1 X49.47 Y50.834 E0.48007
G1 X49.493 Y50.743 E0.4811
G1 X49.495 Y50.622 E0.48243
G1 X49.601 Y50.417 E0.48498
G1 X49.76 Y50.328 E0.48698
G1 X49.931 Y50.364 E0.48891
G1 X50.024 Y50.457 E0.49036
G1 X50.086 Y50.589 E0.49196
G1 X50.128 Y50.831 E0.49467
G1 X50.212 Y50.854 E0.49563
G1 X50.241 Y50.873 E0.49601
G1 X50.324 Y50.876 E0.49692
G1 X50.365 Y50.877 E0.49738
G1 X50.4 Y50.869 E0.49777
G1 X50.4 Y48.332 E0.52571
G0 F1200 X49.196 Y47.977
G1 F300 X49.2 Y47.96 E0.52591
G0 F1200 X49.196 Y47.977
G1 F300 X49.052 Y48.267 E0.52947
G1 X48.975 Y48.472 E0.53188
G1 X48.919 Y48.588 E0.5333
G1 X48.851 Y48.697 E0.53472
G1 X48.745 Y48.826 E0.53656
G1 X48.458 Y49.119 E0.54107
G1 X48.222 Y49.293 E0.5443
G1 X48.162 Y49.351 E0.54522
G1 X48.087 Y49.451 E0.5466
G1 X48.064 Y49.489 E0.54709
G1 X48.095 Y49.537 E0.54772
G1 X48.152 Y49.6 E0.54865
G1 X48.379 Y49.921 E0.55298
G1 X48.536 Y50.183 E0.55635
G1 X48.638 Y50.381 E0.5588
G1 X48.709 Y50.638 E0.56174
G1 X48.716 Y50.697 E0.56239
G1 X48.789 Y50.756 E0.56343
G1 X48.933 Y51.004 E0.56658
G1 X49.008 Y51.405 E0.57108
G1 X48.559 Y51.297 E0.57616
G1 X48.536 Y51.299 E0.57642
G1 X48.37 Y51.268 E0.57828
G1 X48.287 Y51.228 E0.57929
G1 X48.259 Y51.223 E0.57961
G1 X48.156 Y51.164 E0.58091
G1 X48.072 Y51.089 E0.58215
G1 X48.021 Y50.981 E0.58347
G1 X48 Y50.8 E0.58548
G1 X48 Y53.17 E0.61158
G0 F1200 X48 Y54.255
G1 F300 X48 Y54.537 E0.61469
G1 X47.983 Y54.541 E0.61488
G1 X47.884 Y54.532 E0.61597
G1 X47.806 Y54.517 E0.61685
G1 X47.785 Y54.507 E0.6171
G1 X47.629 Y54.388 E0.61927
G1 X47.597 Y54.339 E0.61991
G1 X47.58 Y54.243 E0.62098
G1 X47.457 Y54.217 E0.62237
G1 X47.397 Y54.173 E0.62319
G1 X47.369 Y54.172 E0.6235
G1 X47.322 Y54.138 E0.62414
G1 X47.291 Y54.14 E0.62448
G1 X47.256 Y54.119 E0.62493
G1 X47.177 Y54.121 E0.6258
G1 X47.135 Y54.01 E0.6271
G1 X47.094 Y53.878 E0.62863
G1 X47.035 Y53.758 E0.6301
G1 X46.981 Y53.69 E0.63106
G1 X46.855 Y53.579 E0.63291
G1 X46.8 Y53.552 E0.63358
G1 X46.8 Y52.853 E0.64128
G0 F1200 X46.8 Y52.25
G1 F300 X46.8 Y49.741 E0.66891
G0 F1200 X46.851 Y48.341
G1 F300 X46.983 Y48.316 E0.67039
G1 X47.113 Y48.312 E0.67183
G1 X47.489 Y48.414 E0.67612
G1 X47.818 Y48.532 E0.67997
G1 X47.894 Y48.545 E0.68082
G1 X48 Y48.501 E0.68208
G1 X48 Y46.247 E0.70691
G0 F1200 X46.8 Y45.944
G1 F300 X46.8 Y46.632 E0.71448
G0 F1200 X46.8 Y47.334
G1 F300 X46.8 Y47.525 E0.71659
G0 F1200 X46.8 Y48.069
G1 F300 X46.8 Y48.265 E0.71875
G1 X46.851 Y48.341 E0.71975
G0 F1200 X46.8 Y44.971
G1 F300 X46.8 Y42.805 E0.74361
G1 X46.765 Y42.751 E0.74432
G1 X46.549 Y42.841 E0.7469
G1 X46.419 Y42.911 E0.74852
G1 X46.192 Y43.032 E0.75136
G1 X46.115 Y43.097 E0.75247
G0 F1200 X50.4 Y43.427
G1 F300 X50.4 Y44.308 E0.76217
G0 F1200 X50.638 Y43.514
G1 F300 X50.765 Y43.533 E0.76358
G1 X50.917 Y43.519 E0.76526
G1 X51.058 Y43.451 E0.76699
G1 X51.226 Y43.386 E0.76897
G1 X51.201 Y43.611 E0.77147
G1 X51.247 Y43.788 E0.77348
G1 X51.437 Y43.902 E0.77592
G1 X51.6 Y43.832 E0.77787
G1 X51.6 Y44.324 E0.78329
G0 F1200 X51.6 Y44.939
G1 F300 X51.6 Y45.329 E0.78759
G1 X51.734 Y45.34 E0.78907
G1 X51.818 Y45.362 E0.79003
G1 X51.916 Y45.412 E0.79124
G1 X52.028 Y45.517 E0.79293
G1 X52.045 Y45.567 E0.79351
G1 X52.078 Y45.605 E0.79406
G1 X52.108 Y45.676 E0.79491
G1 X52.134 Y45.707 E0.79536
G1 X52.28 Y45.799 E0.79726
G1 X52.363 Y45.872 E0.79848
G1 X52.443 Y46 E0.80014
G1 X52.5 Y46.239 E0.80285
G1 X52.454 Y46.451 E0.80524
G1 X52.269 Y46.814 E0.80972
G1 X52.094 Y47.083 E0.81326
G1 X52.262 Y47.144 E0.81523
G1 X52.361 Y47.161 E0.81633
G1 X52.534 Y47.208 E0.81831
G1 X52.717 Y47.315 E0.82064
G1 X52.8 Y47.511 E0.82299
G1 X52.8 Y45.54 E0.84469
G1 X52.975 Y45.529 E0.84663
G1 X53.11 Y45.412 E0.84859
G1 X53.157 Y45.468 E0.8494
G1 X53.201 Y45.565 E0.85057
G1 X53.237 Y45.704 E0.85215
G1 X53.283 Y45.928 E0.85467
G1 X53.321 Y46.033 E0.8559
G1 X53.386 Y46.14 E0.85728
G1 X53.535 Y46.308 E0.85975
G1 X53.658 Y46.415 E0.86155
G1 X53.691 Y46.451 E0.86209
G1 X53.762 Y46.574 E0.86365
G1 X53.938 Y46.669 E0.86585
G1 X54 Y46.642 E0.8666
G1 X54 Y49.326 E0.89616
G1 X54.016 Y49.329 E0.89634
G1 X54.118 Y49.372 E0.89756
G1 X54.256 Y49.461 E0.89937
G1 X54.805 Y49.721 E0.90606
G1 X54.948 Y49.843 E0.90813
G1 X55.026 Y49.894 E0.90916
G1 X55.183 Y49.944 E0.91097
G1 X55.2 Y49.944 E0.91116
G1 X55.2 Y48.938 E0.92224
G0 F1200 X55.2 Y48.291
G1 F300 X55.2 Y46.843 E0.93819
G0 F1200 X54 Y45.993
G1 F300 X54 Y45.26 E0.94626
G0 F1200 X54 Y44.887
G1 F300 X54 Y44.315 E0.95256
G1 X53.92 Y44.242 E0.95375
G1 X53.851 Y44.111 E0.95538
G1 X53.756 Y43.882 E0.95811
G1 X53.679 Y43.774 E0.95957
G1 X53.601 Y43.69 E0.96084
G1 X53.585 Y43.678 E0.96106
G1 X53.497 Y43.627 E0.96218
G1 X53.445 Y43.637 E0.96276
G1 X53.399 Y43.693 E0.96356
G1 X53.337 Y43.815 E0.96507
G1 X53.245 Y43.929 E0.96668
G1 X53.055 Y43.968 E0.96882
G1 X52.918 Y43.901 E0.9705
G1 X52.8 Y43.79 E0.97228
G1 X52.8 Y44.754 E0.9829
G0 F1200 X52.8 Y43.3
G1 F300 X52.8 Y43.091 E0.9852
G0 F1200 X51.6 Y42.799
G1 F300 X51.6 Y42.436 E0.9892
G0 F1200 X50.638 Y43.514
G1 F300 X50.52 Y43.486 E0.99053
G1 X50.4 Y43.427 E0.99201
G0 F1200 X51.6 Y45.992
G1 F300 X51.6 Y46.313 E0.99554
G0 F1200 X51.6 Y47.571
G1 F300 X51.6 Y48.457 E1.0053
G1 X51.653 Y48.496 E1.00602
G1 X51.69 Y48.514 E1.00648
G1 X51.734 Y48.518 E1.00696
G1 X51.79 Y48.497 E1.00762
G1 X52.056 Y48.347 E1.01099
G1 X52.264 Y48.163 E1.01405
G1 X52.44 Y48.095 E1.01612
G1 X52.59 Y48.084 E1.01778
G1 X52.734 Y48.12 E1.01941
G1 X52.8 Y48.164 E1.02029
G1 X52.8 Y47.706 E1.02533
G0 F1200 X52.8 Y49.592
G1 F300 X52.8 Y51.364 E1.04485
G0 F1200 X51.6 Y51.334
G1 F300 X51.55 Y51.338 E1.0454
G1 X51.333 Y51.38 E1.04784
G1 X51.127 Y51.383 E1.05011
G1 X50.984 Y51.375 E1.05168
G1 X50.834 Y51.316 E1.05346
G1 X50.808 Y51.348 E1.05391
G1 X50.724 Y51.38 E1.0549
G1 X50.484 Y51.443 E1.05764
G1 X50.428 Y51.44 E1.05825
G1 X50.4 Y51.438 E1.05856
G1 X50.4 Y56.056 E1.10943
G0 F1200 X52.102 Y53.692
G1 F300 X52.124 Y53.57 E1.11079
G1 X52.075 Y53.425 E1.11248
G1 X51.84 Y53.197 E1.11608
G1 X51.6 Y52.978 E1.11966
G1 X51.6 Y51.334 E1.13777
G0 F1200 X52.8 Y52.668
G1 F300 X52.8 Y53.515 E1.1471
G1 X52.793 Y53.519 E1.14719
G1 X52.693 Y53.61 E1.14868
G1 X52.502 Y53.754 E1.15131
G1 X52.432 Y53.783 E1.15214
G1 X52.381 Y53.782 E1.15271
G1 X52.102 Y53.692 E1.15594
G0 F1200 X54 Y52.486
G1 F300 X54 Y51.148 E1.17067
G0 F1200 X54 Y50.039
G1 F300 X54 Y49.921 E1.17197
G0 F1200 X46.031 Y43.2
;TIME_ELAPSED:27.547943
;LAYER:1
;M140 S10
G0 X46.031 Y43.2 Z0.65
;TYPE:FILL
G1 F300 X48.469 Y43.2 E1.2033
G1 X48.418 Y43.359 E1.20545
G1 X48.765 Y43.359 E1.2099
G1 X48.78 Y43.456 E1.21117
G1 X48.597 Y43.513 E1.21363
G1 X48.548 Y43.784 E1.21717
G1 X48.71 Y43.911 E1.21981
G1 X48.838 Y43.933 E1.22148
G1 X49.085 Y43.912 E1.22467
G1 X49.255 Y43.884 E1.22688
G1 X49.285 Y43.998 E1.22839
G1 X49.301 Y44.157 E1.23045
G1 X49.296 Y44.296 E1.23224
G1 X49.305 Y44.326 E1.23264
G1 X49.305 Y44.36 E1.23307
G1 X49.311 Y44.4 E1.23359
G1 X45.049 Y44.4 E1.28836
G1 X45.056 Y44.473 E1.2893
G1 X45.117 Y44.499 E1.29015
G1 X45.383 Y44.556 E1.29365
G1 X45.493 Y44.563 E1.29507
G1 X45.679 Y44.592 E1.29749
G1 X45.902 Y45.036 E1.30387
G1 X45.382 Y45.032 E1.31055
G1 X45.042 Y44.969 E1.315
G1 X44.872 Y44.918 E1.31728
G1 X44.839 Y44.914 E1.3177
G1 X44.726 Y44.912 E1.31916
G1 X44.691 Y44.933 E1.31968
G1 X44.633 Y44.99 E1.32072
G1 X44.517 Y45.167 E1.32344
G1 X44.416 Y45.368 E1.32633
G1 X44.385 Y45.468 E1.32768
G1 X44.378 Y45.542 E1.32864
G1 X44.367 Y45.6 E1.32939
G1 X48.78 Y45.6 E1.3861
G1 X48.799 Y45.608 E1.38636
G1 X48.706 Y45.828 E1.38943
G1 X48.585 Y46.168 E1.39407
G1 X48.546 Y46.306 E1.39591
G1 X48.56 Y46.735 E1.40143
G1 X48.555 Y46.8 E1.40227
G1 X45.505 Y46.8 E1.44146
G0 F1200 X44.324 Y46.8
G1 F300 X43.905 Y46.8 E1.44684
G1 X43.866 Y47.003 E1.4495
G1 X43.849 Y47.202 E1.45207
G1 X43.866 Y47.389 E1.45448
G1 X43.794 Y47.564 E1.45691
G1 X43.614 Y47.78 E1.46052
G1 X43.596 Y47.828 E1.46118
G1 X43.579 Y47.931 E1.46252
G1 X43.58 Y48 E1.46341
G1 X44.163 Y48 E1.4709
G0 F1200 X45.438 Y48
G1 F300 X46.557 Y48 E1.48528
G0 F1200 X45.644 Y49.2
G1 F300 X45.665 Y49.269 E1.48621
G1 X45.466 Y49.421 E1.48942
G1 X45.407 Y49.431 E1.49019
G1 X45.383 Y49.782 E1.49471
G1 X45.339 Y49.86 E1.49586
G1 X45.33 Y49.924 E1.4967
G1 X45.35 Y50.056 E1.49841
G1 X45.346 Y50.174 E1.49993
G1 X45.31 Y50.359 E1.50235
G1 X45.28 Y50.4 E1.503
G1 X45.79 Y50.4 E1.50956
G1 X45.73 Y50.529 E1.51138
G1 X45.676 Y50.689 E1.51355
G1 X45.636 Y50.869 E1.51592
G1 X45.449 Y51.192 E1.52072
G1 X45.397 Y51.26 E1.52182
G1 X45.213 Y51.582 E1.52658
G1 X45.212 Y51.6 E1.52682
G1 X44.574 Y51.6 E1.53501
G0 F1200 X46.158 Y51.694
G1 F300 X46.181 Y51.824 E1.53671
G1 X46.295 Y52.069 E1.54018
G1 X46.329 Y52.118 E1.54095
G1 X46.4 Y52.247 E1.54284
G1 X46.411 Y52.312 E1.54369
G1 X46.424 Y52.331 E1.54398
G1 X46.46 Y52.496 E1.54615
G1 X46.587 Y52.527 E1.54783
G1 X46.664 Y52.508 E1.54885
G1 X46.784 Y52.453 E1.55055
G1 X46.882 Y52.446 E1.55181
G1 X47.044 Y52.457 E1.5539
G1 X47.352 Y52.569 E1.55811
G1 X47.657 Y52.632 E1.56211
G1 X47.657 Y52.8 E1.56427
G1 X49.567 Y52.8 E1.58881
G1 X49.595 Y52.888 E1.59
G1 X49.599 Y52.939 E1.59066
G1 X49.576 Y53.14 E1.59326
G1 X49.578 Y53.449 E1.59723
G1 X49.564 Y53.792 E1.60164
G1 X49.629 Y54 E1.60444
G1 X47.389 Y54 E1.63322
G1 X47.414 Y54.093 E1.63446
G1 X47.452 Y54.182 E1.6357
G1 X47.486 Y54.219 E1.63635
G1 X47.528 Y54.245 E1.63698
G1 X47.605 Y54.285 E1.6381
G1 X47.796 Y54.356 E1.64072
G1 X48.106 Y54.527 E1.64527
G1 X48.195 Y54.553 E1.64646
G1 X48.425 Y54.71 E1.65004
G1 X48.272 Y54.959 E1.65379
G1 X48.156 Y55.023 E1.65549
G1 X48.034 Y55.052 E1.65711
G1 X47.969 Y55.095 E1.65811
G1 X47.918 Y55.151 E1.65908
G1 X47.888 Y55.2 E1.65982
G1 X49.532 Y55.2 E1.68094
G1 X49.531 Y55.209 E1.68106
G1 X49.516 Y55.282 E1.68202
G1 X49.49 Y55.311 E1.68252
G1 X49.467 Y55.321 E1.68284
G1 X49.422 Y55.365 E1.68365
G1 X49.325 Y55.399 E1.68497
G1 X49.086 Y55.799 E1.69096
G1 X49.495 Y55.85 E1.69625
G1 X49.539 Y55.973 E1.69793
G1 X49.582 Y56.11 E1.69978
G1 X49.584 Y56.151 E1.7003
G1 X49.605 Y56.219 E1.70122
G1 X49.621 Y56.4 E1.70355
G1 X46.994 Y56.4 E1.73731
G0 F1200 X47.377 Y55.2
G1 F300 X46.2 Y55.2 E1.75243
G1 X46.21 Y55.042 E1.75447
G1 X45.99 Y54.927 E1.75766
G1 X45.875 Y54.92 E1.75914
G1 X45.825 Y54.907 E1.7598
G1 X45.802 Y54.893 E1.76015
G1 X45.746 Y54.838 E1.76116
G1 X45.746 Y54.822 E1.76136
G1 X45.692 Y54.641 E1.76379
G1 X45.832 Y54.675 E1.76564
G1 X46.068 Y54.572 E1.76895
G1 X46.074 Y54.24 E1.77322
G1 X45.892 Y54.134 E1.77592
G1 X45.814 Y54.12 E1.77694
G1 X45.79 Y54.1 E1.77734
G1 X45.729 Y54.006 E1.77878
G1 X45.727 Y54 E1.77886
G1 X46.941 Y54 E1.79446
G0 F1200 X46.158 Y51.694
G1 F300 X46.171 Y51.6 E1.79568
G1 X49.27 Y51.6 E1.8355
G1 X49.329 Y51.458 E1.83748
G1 X49.345 Y51.43 E1.83789
G1 X49.219 Y51.196 E1.84131
G1 X49.322 Y51.016 E1.84397
G1 X49.422 Y50.912 E1.84583
G1 X49.46 Y50.9 E1.84634
G1 X49.463 Y50.789 E1.84777
G1 X49.448 Y50.654 E1.84951
G1 X49.449 Y50.4 E1.85278
G1 X46.407 Y50.4 E1.89187
G0 F1200 X45.644 Y49.2
G1 F300 X54.198 Y49.2 E2.00178
G0 F1200 X55.016 Y49.2
G1 F300 X55.507 Y49.2 E2.00809
G1 X55.509 Y49.177 E2.00839
G1 X55.406 Y48.94 E2.01171
G1 X55.579 Y48.893 E2.01401
G1 X55.614 Y48.748 E2.01593
G1 X55.649 Y48.356 E2.02099
G1 X55.659 Y48.32 E2.02147
G1 X55.667 Y48.065 E2.02474
G1 X55.662 Y48 E2.02558
G1 X52.894 Y48 E2.06115
G0 F1200 X51.839 Y48
G1 F300 X51.151 Y48 E2.06999
G1 X51.146 Y47.997 E2.07007
G1 X51.034 Y47.905 E2.07193
G1 X50.94 Y47.803 E2.07371
G1 X51.105 Y47.677 E2.07638
G1 X51.165 Y47.191 E2.08267
G1 X50.911 Y47.286 E2.08616
G1 X50.859 Y47.24 E2.08705
G1 X50.898 Y47.09 E2.08904
G1 X50.747 Y47.016 E2.0912
G1 X50.74 Y46.897 E2.09273
G1 X50.742 Y46.8 E2.09398
G1 X55.472 Y46.8 E2.15476
G1 X55.465 Y46.764 E2.15523
G1 X55.413 Y46.602 E2.15742
G1 X55.362 Y46.535 E2.1585
G1 X55.26 Y46.562 E2.15985
G1 X55.117 Y46.62 E2.16184
G1 X54.941 Y46.706 E2.16435
G1 X54.822 Y46.745 E2.16596
G1 X54.618 Y46.773 E2.16861
G1 X54.383 Y46.724 E2.17169
G1 X54.347 Y46.395 E2.17595
G1 X54.796 Y46.193 E2.18227
G1 X54.998 Y46.156 E2.18491
G1 X55.025 Y46.149 E2.18527
G1 X55.113 Y46.109 E2.18651
G1 X55.162 Y46.072 E2.1873
G1 X55.168 Y46.016 E2.18802
G1 X55.141 Y45.909 E2.18944
G1 X55.114 Y45.841 E2.19038
G1 X55.087 Y45.794 E2.19108
G1 X55.031 Y45.733 E2.19214
G1 X54.978 Y45.698 E2.19296
G1 X54.934 Y45.678 E2.19358
G1 X54.867 Y45.689 E2.19445
G1 X54.598 Y45.612 E2.19805
G1 X54.598 Y45.6 E2.1982
G1 X52.269 Y45.6 E2.22813
G1 X52.251 Y45.538 E2.22896
G1 X52.139 Y45.375 E2.2315
G1 X52.014 Y45.281 E2.23351
G1 X51.896 Y45.231 E2.23516
G1 X51.493 Y45.118 E2.24053
G1 X51.397 Y45.071 E2.24191
G1 X51.287 Y45.03 E2.24342
G1 X51.07 Y45.026 E2.24621
G1 X50.954 Y45.035 E2.2477
G1 X50.887 Y45.033 E2.24856
G1 X50.539 Y44.895 E2.25337
G1 X50.366 Y44.862 E2.25564
G1 X50.243 Y44.846 E2.25723
G1 X50.142 Y44.814 E2.25859
G1 X50.107 Y44.793 E2.25911
G1 X50.078 Y44.767 E2.25962
G1 X50.021 Y44.702 E2.26073
G1 X50.009 Y44.656 E2.26134
G1 X49.959 Y44.559 E2.26274
G1 X49.93 Y44.445 E2.26425
G1 X49.932 Y44.4 E2.26483
G1 X53.375 Y44.4 E2.30907
G1 X53.105 Y44.184 E2.31351
G1 X53.138 Y43.967 E2.31633
G1 X53.159 Y43.908 E2.31714
G1 X53.178 Y43.778 E2.31883
G1 X53.243 Y43.459 E2.32301
G1 X53.246 Y43.4 E2.32377
G1 X53.241 Y43.371 E2.32415
G1 X53.223 Y43.334 E2.32468
G1 X53.168 Y43.271 E2.32575
G1 X53.155 Y43.262 E2.32595
G1 X53.057 Y43.2 E2.32744
G1 X51.975 Y43.2 E2.34135
G0 F1200 X50.131 Y43.2
G1 F300 X49.753 Y43.2 E2.34621
G0 F1200 X49.176 Y43.2
G1 F300 X48.98 Y43.2 E2.34872
G0 F1200 X50.484 Y45.6
G1 F300 X51.407 Y45.6 E2.36058
G0 F1200 X53.457 Y44.4
G1 F300 X53.919 Y44.4 E2.36652
G0 F1200 X50.113 Y48
G1 F300 X49.398 Y48 E2.37571
G0 F1200 X50.102 Y50.4
G1 F300 X51.262 Y50.4 E2.39061
G0 F1200 X52.033 Y50.4
G1 F300 X52.961 Y50.4 E2.40254
G1 X52.966 Y50.441 E2.40307
G1 X53.09 Y50.746 E2.4073
G1 X53.094 Y50.769 E2.4076
G1 X53.109 Y51.151 E2.41251
G1 X53.103 Y51.292 E2.41433
G1 X53.076 Y51.42 E2.41601
G1 X53.044 Y51.509 E2.41722
G1 X53.016 Y51.547 E2.41783
G1 X52.98 Y51.563 E2.41834
G1 X52.954 Y51.6 E2.41892
G1 X50.176 Y51.6 E2.45461
G1 X50.166 Y51.799 E2.45717
G1 X50.169 Y51.931 E2.45887
G1 X50.205 Y52.069 E2.4607
G1 X50.209 Y52.222 E2.46267
G1 X50.175 Y52.4 E2.465
G1 X50.167 Y52.514 E2.46647
G1 X50.13 Y52.8 E2.47017
G1 X51.993 Y52.8 E2.49411
G0 F1200 X52.498 Y53.572
G1 F300 X52.707 Y53.598 E2.49682
G1 X52.86 Y53.778 E2.49985
G1 X52.957 Y53.708 E2.50139
G1 X53.1 Y53.572 E2.50393
G1 X53.411 Y53.191 E2.51025
G1 X53.483 Y53.069 E2.51207
G1 X53.427 Y52.996 E2.51325
G1 X53.34 Y52.8 E2.516
G1 X52.961 Y52.8 E2.52087
G0 F1200 X52.498 Y53.572
G1 F300 X52.335 Y53.69 E2.52346
G1 X52.277 Y53.703 E2.52422
G1 X52.148 Y53.871 E2.52694
G1 X52.174 Y54 E2.52864
G1 X50.225 Y54 E2.55368
G1 X50.232 Y54.139 E2.55547
G1 X50.215 Y54.186 E2.55611
G1 X50.211 Y54.243 E2.55684
G1 X50.126 Y54.519 E2.56056
G1 X50.109 Y54.594 E2.56154
G1 X50.099 Y54.685 E2.56272
G1 X50.103 Y54.724 E2.56322
G1 X50.128 Y54.817 E2.56446
G1 X50.174 Y54.932 E2.56605
G1 X50.252 Y55.088 E2.56829
G1 X50.33 Y55.2 E2.57005
G1 X51.979 Y55.2 E2.59124
G1 X51.97 Y55.221 E2.59153
G1 X51.941 Y55.6 E2.59641
G1 X51.945 Y55.711 E2.59784
G1 X51.937 Y55.823 E2.59928
G1 X51.995 Y56.135 E2.60336
G1 X52.024 Y56.346 E2.6061
G1 X52.029 Y56.4 E2.6068
G1 X50.252 Y56.4 E2.62963
G0 F1200 X53.924 Y51.6
G1 F300 X54.769 Y51.6 E2.64049
G1 X54.814 Y51.46 E2.64238
G1 X54.86 Y51.353 E2.64387
G1 X54.932 Y51.136 E2.64681
G1 X54.944 Y51.024 E2.64826
G1 X54.94 Y50.92 E2.6496
G1 X54.641 Y51.021 E2.65365
G1 X54.432 Y51.011 E2.65634
G1 X54.343 Y51.016 E2.65749
G1 X54.196 Y51.005 E2.65938
G1 X54.104 Y50.956 E2.66072
G1 X53.987 Y50.855 E2.66271
G1 X53.889 Y50.701 E2.66505
G1 X53.875 Y50.538 E2.66715
G1 X53.909 Y50.4 E2.66898
G1 X53.508 Y50.4 E2.67413
G0 F1200 X50.113 Y46.8
G1 F300 X49.221 Y46.8 E2.6856
G0 F1200 X50.113 Y46.8
G1 F300 X50.123 Y46.66 E2.6874
G1 X50.181 Y46.507 E2.6895
G1 X50.13 Y46.43 E2.69069
G1 X50.095 Y46.227 E2.69333
G1 X50.081 Y45.953 E2.69686
G1 X50.072 Y45.919 E2.69731
G1 X50.042 Y45.859 E2.69817
G1 X49.995 Y45.789 E2.69926
G1 X49.943 Y45.732 E2.70025
G1 X49.913 Y45.71 E2.70073
G1 X49.739 Y45.611 E2.7033
G1 X49.709 Y45.6 E2.70371
G1 X49.577 Y45.6 E2.70541
G0 F1200 X53.408 Y54
G1 F300 X54 Y54 E2.71301
G0 F1200 X53.408 Y54
G1 F300 X53.336 Y54.089 E2.71448
G1 X53.231 Y54.197 E2.71642
G1 X53.023 Y54.318 E2.71951
G1 X52.989 Y54.344 E2.72006
G1 X52.969 Y54.368 E2.72046
G1 X52.901 Y54.482 E2.72217
G1 X52.841 Y54.657 E2.72455
G1 X52.806 Y54.732 E2.72561
G1 X52.794 Y54.799 E2.72648
G1 X52.799 Y54.81 E2.72664
G1 X52.781 Y55.056 E2.72981
G1 X52.754 Y55.118 E2.73068
G1 X52.751 Y55.159 E2.73121
G1 X52.74 Y55.2 E2.73175
G1 X52.986 Y55.2 E2.73491
G0 F1200 X45.6 Y44.057
;TIME_ELAPSED:55.338150
;LAYER:2
G0 X45.6 Y44.057 Z1
;TYPE:FILL
G1 F300 X45.625 Y44.057 E2.73523
G1 X45.791 Y44.075 E2.73738
G1 X45.885 Y44.096 E2.73862
G1 X46.181 Y44.223 E2.74276
G1 X46.467 Y44.199 E2.74644
G1 X46.518 Y43.969 E2.74947
G1 X46.489 Y43.836 E2.75122
G1 X46.429 Y43.702 E2.75311
G1 X46.588 Y43.692 E2.75515
G1 X46.658 Y43.722 E2.75613
G1 X46.8 Y43.803 E2.75823
G1 X46.8 Y47.94 E2.81139
G1 X46.839 Y47.813 E2.8131
G1 X46.957 Y47.645 E2.81574
G1 X47.093 Y47.588 E2.81763
G1 X47.335 Y47.622 E2.82077
G1 X47.534 Y47.633 E2.82333
G1 X47.643 Y47.665 E2.82479
G1 X47.738 Y47.708 E2.82613
G1 X47.761 Y47.72 E2.82647
G1 X48 Y47.652 E2.82966
G1 X48 Y47.063 E2.83723
G0 F1200 X48 Y48.307
G1 F300 X48 Y56.562 E2.9433
G1 X47.982 Y56.579 E2.94362
G1 X47.878 Y56.741 E2.9461
G1 X47.706 Y56.913 E2.94922
G1 X47.668 Y56.994 E2.95037
G1 X47.629 Y57.034 E2.95109
G1 X47.588 Y57.096 E2.95204
G1 X47.555 Y57.116 E2.95254
G1 X47.525 Y57.126 E2.95295
G1 X47.478 Y57.115 E2.95357
G1 X47.419 Y57.046 E2.95473
G1 X47.329 Y56.874 E2.95723
G1 X47.215 Y56.774 E2.95918
G1 X47.006 Y56.673 E2.96216
G1 X46.986 Y56.649 E2.96256
G1 X46.969 Y56.602 E2.9632
G1 X46.975 Y56.536 E2.96405
G1 X47.026 Y56.45 E2.96534
G1 X47.293 Y56.133 E2.97066
G1 X46.871 Y55.921 E2.97673
G1 X46.8 Y55.993 E2.97803
G1 X46.8 Y53.524 E3.00976
G1 X46.73 Y53.564 E3.01079
G1 X46.574 Y53.6 E3.01285
G1 X46.404 Y53.574 E3.01506
G1 X46.073 Y53.493 E3.01944
G1 X46.037 Y53.503 E3.01992
G1 X45.985 Y53.534 E3.0207
G1 X45.943 Y53.578 E3.02148
G1 X45.927 Y53.613 E3.02197
G1 X45.923 Y53.648 E3.02243
G1 X45.923 Y53.68 E3.02284
G1 X45.98 Y53.743 E3.02393
G1 X46.218 Y53.863 E3.02735
G1 X46.324 Y53.954 E3.02915
G1 X46.393 Y54.058 E3.03075
G1 X46.468 Y54.325 E3.03432
G1 X46.211 Y54.462 E3.03806
G1 X46.043 Y54.419 E3.04029
G1 X45.939 Y54.353 E3.04187
G1 X45.727 Y54.166 E3.0455
G1 X45.6 Y54.089 E3.04741
G1 X45.6 Y54.635 E3.05443
G0 F1200 X46.8 Y52.748
G1 F300 X46.8 Y48.146 E3.11356
G0 F1200 X48 Y48.307
G1 F300 X48.412 Y48.322 E3.11886
G1 X48.542 Y48.351 E3.12057
G1 X48.565 Y48.381 E3.12106
G1 X48.578 Y48.436 E3.12178
G1 X48.604 Y48.877 E3.12746
G1 X48.976 Y48.665 E3.13296
G1 X49.032 Y48.581 E3.13426
G1 X49.2 Y48.396 E3.13747
G1 X49.2 Y50.936 E3.17011
G1 X49.28 Y50.861 E3.17152
G1 X49.424 Y50.818 E3.17345
G1 X49.409 Y50.701 E3.17496
G1 X49.395 Y50.501 E3.17754
G1 X49.392 Y50.14 E3.18218
G1 X49.355 Y49.688 E3.18801
G1 X49.341 Y49.305 E3.19293
G1 X49.327 Y49.219 E3.19405
G1 X49.313 Y49.178 E3.19461
G1 X49.253 Y49.072 E3.19617
G1 X49.36 Y48.889 E3.1989
G1 X49.44 Y48.796 E3.20047
G1 X49.521 Y48.735 E3.20178
G1 X49.665 Y48.691 E3.20371
G1 X49.801 Y48.695 E3.20546
G1 X49.892 Y48.72 E3.20667
G1 X49.986 Y48.775 E3.20807
G1 X50.069 Y48.869 E3.20968
G1 X50.155 Y49.043 E3.21218
G1 X50.115 Y49.152 E3.21367
G1 X50.103 Y49.272 E3.21522
G1 X50.106 Y49.354 E3.21627
G1 X50.142 Y49.725 E3.22106
G1 X50.141 Y50.137 E3.22636
G1 X50.163 Y50.56 E3.2318
G1 X50.133 Y50.984 E3.23726
G1 X50.14 Y51.12 E3.23901
G1 X50.134 Y51.277 E3.24103
G1 X50.097 Y51.452 E3.24333
G1 X50.11 Y51.916 E3.24929
G1 X50.12 Y52.004 E3.25043
G1 X50.171 Y52.258 E3.25376
G1 X50.161 Y52.477 E3.25658
G1 X50.13 Y52.676 E3.25916
G1 X50.077 Y52.826 E3.26121
G1 X50.039 Y52.957 E3.26296
G1 X50.047 Y53.045 E3.2641
G1 X50.03 Y53.318 E3.26761
G1 X50.147 Y53.818 E3.27421
G1 X50.219 Y54.039 E3.2772
G1 X50.301 Y54.25 E3.28011
G1 X50.372 Y54.286 E3.28113
G1 X50.4 Y54.294 E3.2815
G1 X50.4 Y48.568 E3.35508
G1 X50.428 Y48.602 E3.35565
G1 X50.583 Y48.718 E3.35813
G1 X50.834 Y48.596 E3.36172
G1 X50.836 Y48.429 E3.36387
G1 X50.885 Y48.372 E3.36483
G1 X50.916 Y48.357 E3.36527
G1 X50.969 Y48.344 E3.36598
G1 X51.063 Y48.333 E3.36719
G1 X51.292 Y48.328 E3.37014
G1 X51.6 Y48.307 E3.3741
G1 X51.6 Y56.529 E3.47975
G1 X51.619 Y56.518 E3.48003
G1 X51.806 Y56.623 E3.48279
G1 X51.905 Y56.763 E3.48499
G1 X51.963 Y56.887 E3.48675
G1 X52.057 Y56.875 E3.48797
G1 X52.082 Y56.857 E3.48837
G1 X52.132 Y56.799 E3.48935
G1 X52.148 Y56.77 E3.48978
G1 X52.177 Y56.693 E3.49083
G1 X52.23 Y56.508 E3.49331
G1 X52.231 Y56.45 E3.49405
G1 X52.214 Y56.391 E3.49484
G1 X52.208 Y56.333 E3.49559
G1 X52.09 Y55.998 E3.50015
G1 X52.075 Y55.969 E3.50057
G1 X52.034 Y55.904 E3.50156
G1 X51.991 Y55.856 E3.50239
G1 X51.908 Y55.735 E3.50427
G1 X51.857 Y55.615 E3.50595
G1 X51.825 Y55.496 E3.50753
G1 X51.807 Y55.281 E3.51031
G1 X51.823 Y55.092 E3.51274
G1 X51.883 Y54.868 E3.51572
G1 X51.961 Y54.717 E3.51791
G1 X52.186 Y54.455 E3.52234
G1 X52.344 Y54.613 E3.52522
G1 X52.424 Y54.538 E3.52662
G1 X52.271 Y54.361 E3.52963
G1 X52.215 Y54.182 E3.53204
G1 X52.114 Y53.913 E3.53573
G1 X52.446 Y53.72 E3.54067
G1 X52.61 Y53.915 E3.54394
G1 X52.649 Y53.971 E3.54482
G1 X52.682 Y54 E3.54538
G1 X52.716 Y54.014 E3.54586
G1 X52.8 Y54.068 E3.54714
G1 X52.8 Y52.845 E3.56285
G1 X52.996 Y52.786 E3.56548
G1 X53.147 Y52.747 E3.56749
G1 X53.22 Y52.743 E3.56843
G1 X53.608 Y52.763 E3.57342
G1 X53.624 Y52.769 E3.57364
G1 X53.659 Y52.79 E3.57416
G1 X53.68 Y52.81 E3.57454
G1 X53.721 Y52.882 E3.5756
G1 X53.744 Y52.945 E3.57646
G1 X53.73 Y53.011 E3.57733
G1 X53.946 Y53.274 E3.5817
G1 X53.972 Y53.337 E3.58258
G1 X54 Y53.45 E3.58407
G1 X54 Y53.831 E3.58897
G0 F1200 X52.8 Y54.64
G1 F300 X52.8 Y56.383 E3.61137
G0 F1200 X50.4 Y56.006
G1 F300 X50.4 Y56.957 E3.62359
G0 F1200 X50.4 Y56.968
G1 F300 X50.4 Y57.27 E3.62747
G0 F1200 X49.2 Y57.607
G1 F300 X49.2 Y51.351 E3.70786
G0 F1200 X45.6 Y50.751
G1 F300 X45.53 Y50.945 E3.71051
G1 X45.452 Y50.998 E3.71172
G1 X45.31 Y51.043 E3.71363
G1 X45.27 Y51.067 E3.71423
G1 X45.228 Y51.07 E3.71477
G1 X45.078 Y51.178 E3.71715
G1 X44.941 Y51.35 E3.71997
G1 X44.863 Y51.321 E3.72104
G1 X44.866 Y51.264 E3.72178
G1 X44.812 Y51.099 E3.72401
G1 X44.69 Y50.977 E3.72622
G1 X44.597 Y50.919 E3.72763
G1 X44.493 Y50.806 E3.72961
G1 X44.411 Y50.677 E3.73157
G1 X44.4 Y50.623 E3.73228
G0 F1200 X44.4 Y49.872
G1 F300 X44.4 Y48.47 E3.75029
G0 F1200 X44.4 Y47.95
G1 F300 X44.4 Y46.679 E3.76663
G0 F1200 X45.6 Y44.945
G1 F300 X45.6 Y50.751 E3.84123
G0 F1200 X48 Y45.494
G1 F300 X48 Y42.135 E3.88439
G1 X48.1 Y42.134 E3.88568
G1 X48.285 Y42.15 E3.88806
G1 X48.095 Y42.48 E3.89296
G1 X48.059 Y42.886 E3.8982
G1 X48.465 Y42.767 E3.90363
G1 X48.57 Y42.637 E3.90578
G1 X48.603 Y42.551 E3.90696
G1 X48.737 Y42.291 E3.91072
G1 X48.909 Y42.339 E3.91302
G1 X49.2 Y42.388 E3.91681
G1 X49.2 Y43.101 E3.92597
G0 F1200 X49.2 Y43.825
G1 F300 X49.2 Y44.091 E3.92939
G0 F1200 X49.2 Y44.597
G1 F300 X49.2 Y45.256 E3.93786
G0 F1200 X50.4 Y45.107
G1 F300 X50.4 Y45.458 E3.94237
G0 F1200 X50.4 Y45.932
G1 F300 X50.4 Y46.124 E3.94483
G0 F1200 X50.4 Y44.487
G1 F300 X50.4 Y43.938 E3.95189
G0 F1200 X50.4 Y43.651
G1 F300 X50.4 Y42.746 E3.96352
G1 X50.574 Y42.915 E3.96663
G1 X50.707 Y43.011 E3.96874
G1 X51.169 Y42.924 E3.97478
G1 X50.926 Y42.582 E3.98017
G1 X50.77 Y42.42 E3.98306
G1 X50.656 Y42.328 E3.98495
G1 X50.541 Y42.223 E3.98695
G1 X50.471 Y42.132 E3.98842
G1 X50.604 Y42.107 E3.99016
G1 X50.731 Y42.103 E3.99179
G1 X50.916 Y42.116 E3.99418
G1 X50.996 Y42.131 E3.99522
G1 X51.08 Y42.168 E3.9964
G1 X51.154 Y42.212 E3.99751
G1 X51.244 Y42.276 E3.99893
G1 X51.256 Y42.327 E3.9996
G1 X51.216 Y42.706 E4.0045
G1 X51.6 Y42.641 E4.0095
G1 X51.6 Y47.686 E4.07433
G0 F1200 X54 Y47.569
G1 F300 X54 Y48.481 E4.08605
G1 X54.027 Y48.492 E4.08642
G1 X54.278 Y48.553 E4.08974
G1 X54.491 Y48.662 E4.09282
G1 X54.706 Y48.755 E4.09583
G1 X54.956 Y48.831 E4.09918
G1 X55.105 Y48.912 E4.10136
G1 X55.2 Y48.946 E4.10266
G1 X55.2 Y48.504 E4.10834
G0 F1200 X55.2 Y47.697
G1 F300 X55.2 Y46.435 E4.12456
G0 F1200 X54 Y47.01
G1 F300 X54 Y45.558 E4.14321
G0 F1200 X54 Y44.565
G1 F300 X54 Y44.234 E4.14747
G1 X53.921 Y44.042 E4.15013
G1 X53.878 Y43.969 E4.15122
G1 X53.82 Y43.91 E4.15229
G1 X53.757 Y43.878 E4.15319
G1 X53.723 Y43.878 E4.15363
G1 X53.618 Y43.951 E4.15527
G1 X53.593 Y43.981 E4.15578
G1 X53.563 Y44.057 E4.15683
G1 X53.434 Y44.168 E4.15901
G1 X53.286 Y44.257 E4.16123
G1 X53.075 Y44.344 E4.16416
G1 X52.879 Y44.326 E4.16669
G1 X52.8 Y44.272 E4.16792
G1 X52.8 Y52.204 E4.26985
G0 F1200 X54 Y51.252
G1 F300 X54 Y48.995 E4.29885
G0 F1200 X52.8 Y43.294
G1 F300 X52.8 Y43.118 E4.30111
G0 F1200 X46.8 Y43.189
G1 F300 X46.8 Y42.856 E4.30539
G0 F1200 X45.6 Y44.057
G1 F300 X45.6 Y44.614 E4.31255
G0 F1200 X50.4 Y54.835
G1 F300 X50.4 Y55.755 E4.32437
G0 F1200 X45.6 Y52.416
G1 F300 X45.6 Y52.217 E4.32693
G0 F1200 X45.042 Y44.4
;TIME_ELAPSED:83.966351
;LAYER:3
G0 X45.042 Y44.4 Z1.35
;TYPE:FILL
G1 F300 X45.037 Y44.416 E4.32714
G1 X45.048 Y44.478 E4.32795
G1 X45.146 Y44.525 E4.32935
G1 X45.38 Y44.574 E4.33242
G1 X45.541 Y44.644 E4.33467
G1 X45.617 Y44.965 E4.33891
G1 X46.002 Y44.801 E4.34429
G1 X46.154 Y45.085 E4.34843
G1 X46.173 Y45.369 E4.35209
G1 X46.138 Y45.524 E4.35413
G1 X46.087 Y45.6 E4.35531
G1 X47.283 Y45.6 E4.37067
G0 F1200 X47.723 Y45.882
G1 F300 X48.065 Y45.748 E4.37539
G1 X48.265 Y45.77 E4.37798
G1 X48.383 Y45.793 E4.37952
G1 X48.458 Y45.799 E4.38049
G1 X48.515 Y45.785 E4.38125
G1 X48.59 Y45.749 E4.38231
G1 X48.688 Y45.691 E4.38378
G1 X48.656 Y45.602 E4.38499
G1 X48.429 Y45.638 E4.38795
G1 X48.229 Y45.6 E4.39056
G1 X47.819 Y45.6 E4.39583
G0 F1200 X47.723 Y45.882
G1 F300 X47.958 Y46.224 E4.40116
G1 X48.175 Y46.276 E4.40403
G1 X48.209 Y46.276 E4.40447
G1 X48.245 Y46.288 E4.40495
G1 X48.259 Y46.308 E4.40527
G1 X48.487 Y46.381 E4.40834
G1 X48.515 Y46.353 E4.40885
G1 X48.74 Y46.245 E4.41206
G1 X48.959 Y46.176 E4.41501
G1 X49.007 Y46.221 E4.41586
G1 X48.996 Y46.265 E4.41644
G1 X48.971 Y46.33 E4.41733
G1 X48.907 Y46.587 E4.42074
G1 X48.882 Y46.768 E4.42308
G1 X48.886 Y46.8 E4.4235
G1 X43.822 Y46.8 E4.48857
G1 X43.792 Y46.877 E4.48963
G1 X43.731 Y46.999 E4.49138
G1 X43.698 Y47.091 E4.49264
G1 X43.689 Y47.145 E4.49334
G1 X43.677 Y47.186 E4.49389
G1 X43.705 Y47.243 E4.49471
G1 X43.781 Y47.237 E4.49569
G1 X43.785 Y47.224 E4.49586
G1 X43.849 Y47.207 E4.49671
G1 X43.913 Y47.138 E4.49792
G1 X44.016 Y47.076 E4.49947
G1 X44.192 Y47.051 E4.50175
G1 X44.379 Y47.104 E4.50425
G1 X44.663 Y47.204 E4.50812
G1 X44.826 Y47.201 E4.51021
G1 X44.953 Y47.215 E4.51186
G1 X45.055 Y47.248 E4.51323
G1 X45.168 Y47.317 E4.51493
G1 X45.303 Y47.445 E4.51733
G1 X45.315 Y47.482 E4.51783
G1 X45.355 Y47.517 E4.51851
G1 X45.38 Y47.721 E4.52115
G1 X45.342 Y47.903 E4.52354
G0 F1200 X45.345 Y47.908
G1 F300 X45.33 Y48 E4.52474
G1 X47.393 Y48 E4.55124
G1 X47.42 Y48.019 E4.55167
G1 X47.604 Y48.075 E4.55414
G1 X47.957 Y48.101 E4.55869
G1 X48.229 Y48.113 E4.56219
G1 X48.545 Y48.116 E4.56625
G1 X48.599 Y48.122 E4.56695
G1 X48.656 Y48.139 E4.56771
G1 X48.718 Y48.176 E4.56864
G1 X48.813 Y48.275 E4.5704
G1 X48.827 Y48.302 E4.57079
G1 X48.841 Y48.35 E4.57143
G1 X48.846 Y48.381 E4.57184
G1 X48.852 Y48.548 E4.57399
G1 X48.87 Y48.691 E4.57584
G1 X48.953 Y48.842 E4.57805
G1 X49.063 Y48.929 E4.57985
G1 X49.23 Y49.025 E4.58233
G1 X49.257 Y49.052 E4.58282
G1 X49.292 Y49.114 E4.58373
G1 X49.311 Y49.175 E4.58456
G1 X49.315 Y49.2 E4.58488
G1 X46.589 Y49.2 E4.61991
G1 X46.502 Y49.417 E4.62291
G1 X46.454 Y49.528 E4.62447
G1 X46.436 Y49.554 E4.62487
G1 X46.411 Y49.608 E4.62564
G1 X46.409 Y49.64 E4.62605
G1 X46.403 Y49.655 E4.62626
G1 X46.426 Y49.738 E4.62736
G1 X46.433 Y49.871 E4.62908
G1 X46.388 Y50.036 E4.63127
G1 X46.346 Y50.144 E4.63276
G1 X46.297 Y50.4 E4.63611
G1 X49.409 Y50.4 E4.6761
G1 X49.393 Y50.568 E4.67827
G1 X49.389 Y50.758 E4.68071
G1 X49.4 Y50.886 E4.68236
G1 X49.436 Y51.039 E4.68438
G1 X49.512 Y51.242 E4.68717
G1 X49.527 Y51.32 E4.68819
G1 X49.538 Y51.49 E4.69038
G1 X49.557 Y51.6 E4.69181
G1 X46.493 Y51.6 E4.73118
G1 X46.567 Y51.726 E4.73306
G1 X46.665 Y51.959 E4.73631
G1 X46.725 Y52.052 E4.73773
G1 X46.84 Y52.208 E4.74022
G1 X46.891 Y52.307 E4.74165
G1 X46.917 Y52.435 E4.74333
G1 X46.912 Y52.537 E4.74464
G1 X46.867 Y52.674 E4.74649
G1 X46.814 Y52.796 E4.7482
G0 F1200 X46.812 Y52.8
G1 F300 X49.417 Y52.8 E4.78168
G1 X49.425 Y53.035 E4.7847
G1 X49.452 Y53.213 E4.78701
G1 X49.443 Y53.291 E4.78802
G1 X49.457 Y53.452 E4.7901
G1 X49.451 Y53.507 E4.79081
G1 X49.471 Y53.6 E4.79203
G1 X49.462 Y53.65 E4.79268
G1 X49.552 Y53.918 E4.79632
G1 X49.568 Y54 E4.79739
G1 X46.564 Y54 E4.83599
G0 F1200 X45.782 Y54
G1 F300 X45.432 Y54 E4.84049
G1 X45.435 Y54.011 E4.84064
G1 X45.456 Y54.086 E4.84164
G1 X45.478 Y54.219 E4.84337
G1 X45.481 Y54.411 E4.84584
G1 X45.484 Y54.487 E4.84681
G1 X45.492 Y54.532 E4.8474
G1 X45.611 Y54.847 E4.85173
G1 X45.711 Y55.05 E4.85463
G1 X45.749 Y55.106 E4.8555
G1 X45.831 Y55.2 E4.85711
G1 X46.574 Y55.2 E4.86665
G0 F1200 X46.76 Y55.2
G1 F300 X49.453 Y55.2 E4.90126
G1 X49.469 Y55.239 E4.9018
G1 X49.468 Y55.279 E4.90231
G1 X49.491 Y55.367 E4.90348
G1 X49.487 Y55.398 E4.90389
G1 X49.4 Y55.524 E4.90585
G1 X49.15 Y55.51 E4.90907
G1 X49.05 Y55.812 E4.91316
G1 X49.191 Y55.959 E4.91578
G1 X49.296 Y56.018 E4.91732
G1 X49.421 Y56.045 E4.91897
G1 X49.472 Y56.096 E4.91989
G1 X49.582 Y56.107 E4.92131
G1 X49.617 Y56.161 E4.92214
G1 X49.626 Y56.229 E4.92302
G1 X49.621 Y56.365 E4.92477
G1 X49.628 Y56.4 E4.92523
G1 X46.54 Y56.4 E4.96491
G1 X46.552 Y56.417 E4.96518
G1 X46.631 Y56.514 E4.96678
G1 X46.744 Y56.627 E4.96884
G1 X46.825 Y56.724 E4.97046
G1 X46.933 Y56.806 E4.9722
G1 X47.108 Y56.503 E4.9767
G1 X47.227 Y56.527 E4.97826
G1 X47.487 Y56.453 E4.98173
G1 X47.487 Y56.793 E4.9861
G1 X47.447 Y56.914 E4.98774
G1 X47.446 Y56.945 E4.98814
G1 X47.45 Y56.983 E4.98863
G1 X47.475 Y57.046 E4.9895
G1 X47.525 Y57.106 E4.9905
G1 X47.553 Y57.122 E4.99092
G1 X47.622 Y57.125 E4.99181
G1 X47.683 Y57.106 E4.99263
G1 X47.769 Y57.062 E4.99387
G1 X47.809 Y56.935 E4.99558
G1 X47.81 Y56.935 E4.99559
G1 X47.909 Y56.695 E4.99893
G1 X48.311 Y56.695 E5.00409
G1 X48.29 Y56.931 E5.00714
G1 X48.3 Y56.98 E5.00778
G1 X48.294 Y57.071 E5.00895
G1 X48.331 Y57.087 E5.00947
G1 X48.41 Y57.156 E5.01082
G1 X48.502 Y57 E5.01315
G1 X48.778 Y57.014 E5.0167
G1 X48.835 Y57.137 E5.01844
G1 X48.992 Y57.176 E5.02052
G1 X48.853 Y57.564 E5.02581
G1 X48.918 Y57.597 E5.02675
G1 X48.93 Y57.6 E5.02691
G1 X49.526 Y57.6 E5.03457
G0 F1200 X49.568 Y54
G0 X46.814 Y52.796
G1 F300 X46.812 Y52.8 E5.03463
G0 F1200 X44.954 Y50.4
G1 F300 X44.45 Y50.4 E5.0411
G1 X44.526 Y50.303 E5.04268
G1 X44.532 Y50.298 E5.04279
G1 X44.59 Y50.25 E5.04375
G1 X44.619 Y50.233 E5.04418
G1 X44.865 Y50.033 E5.04826
G1 X44.734 Y49.719 E5.05263
G1 X44.486 Y49.745 E5.05583
G1 X44.354 Y49.8 E5.05767
G1 X44.189 Y49.906 E5.06019
G1 X44.114 Y49.928 E5.0612
G1 X44.064 Y49.926 E5.06184
G1 X44.025 Y49.903 E5.06242
G1 X44.01 Y49.865 E5.06295
G1 X44.002 Y49.823 E5.0635
G1 X43.998 Y49.587 E5.06653
G1 X43.944 Y49.445 E5.06848
G1 X43.85 Y49.341 E5.07028
G1 X43.803 Y49.315 E5.07097
G1 X43.774 Y49.293 E5.07144
G1 X43.715 Y49.222 E5.07263
G1 X43.71 Y49.2 E5.07292
G1 X45.978 Y49.2 E5.10206
G0 F1200 X45.345 Y47.908
G1 F300 X45.342 Y47.903 E5.10213
G0 F1200 X45.446 Y45.6
G1 F300 X44.622 Y45.6 E5.11272
G0 F1200 X45.042 Y44.4
G1 F300 X46.017 Y44.4 E5.12525
G0 F1200 X46.025 Y44.4
G1 F300 X48.066 Y44.4 E5.15148
G0 F1200 X48.733 Y44.4
G1 F300 X49.289 Y44.4 E5.15862
G1 X49.293 Y44.346 E5.15932
G1 X49.244 Y44.045 E5.16324
G1 X49.036 Y43.899 E5.1665
G1 X49.22 Y43.476 E5.17243
G1 X49.227 Y43.404 E5.17336
G1 X49.224 Y43.354 E5.174
G1 X49.204 Y43.237 E5.17553
G1 X49.194 Y43.2 E5.17602
G1 X47.452 Y43.2 E5.1984
G0 F1200 X46.582 Y43.2
G1 F300 X46.208 Y43.2 E5.20321
G0 F1200 X49.776 Y43.2
G1 F300 X51.909 Y43.2 E5.23062
G0 F1200 X52.106 Y43.2
G1 F300 X52.987 Y43.2 E5.24194
G1 X53.019 Y43.242 E5.24262
G1 X53.061 Y43.329 E5.24386
G1 X53.083 Y43.383 E5.24461
G1 X52.908 Y43.479 E5.24717
G1 X52.736 Y43.634 E5.25015
G1 X52.61 Y43.851 E5.25337
G1 X52.439 Y44.037 E5.25662
G1 X52.32 Y44.268 E5.25996
G1 X52.503 Y44.4 E5.26286
G1 X50.85 Y44.4 E5.2841
G1 X50.817 Y44.485 E5.28527
G1 X50.761 Y44.558 E5.28645
G1 X50.426 Y44.8 E5.29176
G1 X50.301 Y44.881 E5.29368
G1 X50.171 Y44.984 E5.29581
G1 X50.117 Y45.048 E5.29688
G1 X50.078 Y45.143 E5.2982
G1 X50.34 Y45.307 E5.30218
G1 X50.333 Y45.547 E5.30526
G1 X50.289 Y45.6 E5.30615
G1 X53.154 Y45.6 E5.34296
G0 F1200 X53.248 Y45.6
G1 F300 X54.409 Y45.6 E5.35788
G1 X54.404 Y45.684 E5.35896
G1 X54.502 Y45.988 E5.36306
G1 X54.839 Y45.912 E5.3675
G1 X54.888 Y45.884 E5.36823
G1 X54.925 Y45.846 E5.36891
G1 X55.035 Y45.974 E5.37108
G1 X55.097 Y46.032 E5.37217
G1 X55.112 Y46.056 E5.37253
G1 X55.208 Y46.137 E5.37415
G1 X55.28 Y46.218 E5.37554
G1 X55.334 Y46.322 E5.37705
G1 X55.375 Y46.381 E5.37797
G1 X55.443 Y46.531 E5.38009
G1 X55.491 Y46.727 E5.38268
G1 X55.478 Y46.8 E5.38363
G1 X51.539 Y46.8 E5.43425
G1 X51.455 Y46.878 E5.43572
G1 X51.306 Y46.964 E5.43793
G1 X51.203 Y46.988 E5.43929
G1 X51.098 Y46.988 E5.44064
G1 X50.919 Y46.954 E5.44298
G1 X50.707 Y46.972 E5.44571
G1 X50.539 Y46.95 E5.44789
G1 X50.397 Y46.885 E5.4499
G1 X50.392 Y47.024 E5.45168
G1 X50.309 Y47.256 E5.45485
G1 X50.281 Y47.361 E5.45625
G1 X50.326 Y47.444 E5.45746
G1 X50.344 Y47.468 E5.45785
G1 X50.38 Y47.492 E5.4584
G1 X50.476 Y47.528 E5.45972
G1 X50.587 Y47.56 E5.4612
G1 X50.735 Y47.587 E5.46314
G1 X50.856 Y47.583 E5.46469
G1 X51.259 Y47.497 E5.46999
G1 X51.514 Y47.465 E5.47329
G1 X51.557 Y47.451 E5.47387
G1 X51.675 Y47.334 E5.47601
G1 X51.756 Y47.284 E5.47723
G1 X51.95 Y47.118 E5.48051
G1 X52.165 Y47.16 E5.48332
G1 X52.315 Y47.262 E5.48566
G1 X52.397 Y47.369 E5.48739
G1 X52.438 Y47.492 E5.48905
G1 X52.445 Y47.636 E5.49091
G1 X52.401 Y47.769 E5.49271
G1 X52.33 Y47.863 E5.49422
G1 X52.226 Y47.93 E5.49581
G1 X52.004 Y48 E5.4988
G1 X53.359 Y48 E5.51621
G1 X53.385 Y48.075 E5.51723
G1 X53.544 Y48.251 E5.52028
G1 X53.397 Y48.297 E5.52226
G1 X53.352 Y48.575 E5.52588
G1 X53.542 Y48.71 E5.52887
G1 X53.604 Y48.736 E5.52974
G1 X53.692 Y48.787 E5.53104
G1 X53.806 Y48.871 E5.53286
G1 X53.925 Y48.982 E5.53495
G1 X53.969 Y49.044 E5.53593
G1 X54.139 Y49.151 E5.53851
G1 X54.274 Y49.196 E5.54034
G1 X54.352 Y49.2 E5.54134
G1 X53.42 Y49.2 E5.55332
G1 X53.583 Y49.33 E5.556
G1 X53.733 Y49.497 E5.55888
G1 X53.802 Y49.584 E5.56031
G1 X53.889 Y49.721 E5.5624
G1 X53.957 Y49.851 E5.56428
G1 X54.016 Y50.048 E5.56692
G1 X54.04 Y50.197 E5.56886
G1 X54.053 Y50.378 E5.5712
G1 X54.056 Y50.4 E5.57148
G1 X55.234 Y50.4 E5.58662
G0 F1200 X55.313 Y49.2
G1 F300 X55.504 Y49.2 E5.58907
G1 X55.569 Y48.991 E5.59188
G1 X55.594 Y48.854 E5.59367
G1 X55.621 Y48.749 E5.59507
G1 X55.622 Y48.688 E5.59585
G1 X55.641 Y48.566 E5.59744
G1 X55.665 Y48.481 E5.59857
G1 X55.671 Y48.35 E5.60026
G1 X55.66 Y48.178 E5.60247
G1 X55.647 Y48.112 E5.60334
G1 X55.591 Y48.091 E5.6041
G1 X55.529 Y48.005 E5.60547
G1 X55.517 Y48 E5.60563
G1 X54.355 Y48 E5.62057
G0 F1200 X52.795 Y49.2
G1 F300 X50.11 Y49.2 E5.65507
G1 X50.091 Y49.564 E5.65975
G1 X50.089 Y50.102 E5.66666
G1 X50.114 Y50.339 E5.66973
G1 X50.124 Y50.4 E5.67052
G1 X53.273 Y50.4 E5.71098
G1 X53.22 Y50.498 E5.71242
G1 X53.153 Y50.646 E5.7145
G1 X53.127 Y50.778 E5.71623
G1 X53.142 Y51.001 E5.7191
G1 X53.13 Y51.23 E5.72205
G1 X53.174 Y51.388 E5.72416
G1 X53.248 Y51.534 E5.72626
G1 X53.153 Y51.6 E5.72775
G1 X50.112 Y51.6 E5.76682
G1 X50.139 Y51.649 E5.76754
G1 X50.253 Y51.808 E5.77006
G1 X50.257 Y51.962 E5.77204
G1 X50.228 Y52.078 E5.77357
G1 X50.228 Y52.121 E5.77413
G1 X50.2 Y52.182 E5.77499
G1 X50.204 Y52.217 E5.77544
G1 X50.199 Y52.252 E5.7759
G1 X50.209 Y52.29 E5.7764
G1 X50.233 Y52.372 E5.7775
G1 X50.279 Y52.5 E5.77925
G1 X50.273 Y52.589 E5.78039
G1 X50.292 Y52.636 E5.78104
G1 X50.292 Y52.787 E5.78298
G1 X50.291 Y52.8 E5.78315
G1 X52.226 Y52.8 E5.80802
G1 X52.208 Y52.964 E5.81014
G1 X52.537 Y53.011 E5.81441
G1 X52.634 Y52.935 E5.81599
G1 X52.766 Y52.979 E5.81778
G1 X52.905 Y52.989 E5.81957
G1 X53.099 Y52.949 E5.82211
G1 X53.317 Y52.92 E5.82494
G1 X53.416 Y52.921 E5.82621
G1 X53.499 Y52.964 E5.82741
G1 X53.545 Y53.003 E5.82819
G1 X53.606 Y53.042 E5.82912
G1 X53.641 Y53.072 E5.82971
G1 X53.685 Y53.16 E5.83097
G1 X53.701 Y53.221 E5.83178
G1 X53.703 Y53.397 E5.83405
G1 X53.679 Y53.525 E5.83572
G1 X53.631 Y53.622 E5.83711
G1 X53.404 Y53.85 E5.84124
G1 X53.354 Y53.924 E5.84239
G1 X53.333 Y54 E5.84341
G1 X50.089 Y54 E5.88509
G1 X50.088 Y54.006 E5.88517
G1 X50.089 Y54.126 E5.88671
G1 X50.096 Y54.225 E5.88799
G1 X50.115 Y54.327 E5.88932
G1 X50.177 Y54.541 E5.89218
G1 X50.171 Y54.557 E5.8924
G1 X50.235 Y54.657 E5.89393
G1 X50.267 Y54.657 E5.89434
G1 X50.362 Y54.682 E5.8956
G1 X50.381 Y54.681 E5.89584
G1 X50.566 Y54.79 E5.8986
G1 X50.64 Y54.86 E5.89991
G1 X50.716 Y54.995 E5.9019
G1 X50.721 Y55.163 E5.90406
G1 X50.7 Y55.2 E5.90461
G1 X53.124 Y55.2 E5.93576
G1 X53.265 Y55.331 E5.93823
G1 X53.422 Y55.429 E5.94061
G1 X53.447 Y55.452 E5.94105
G1 X53.466 Y55.488 E5.94157
G1 X53.474 Y55.541 E5.94226
G1 X53.472 Y55.583 E5.9428
G1 X53.456 Y55.602 E5.94312
G1 X53.449 Y55.615 E5.94331
G1 X53.434 Y55.625 E5.94354
G1 X53.389 Y55.678 E5.94443
G1 X53.34 Y55.702 E5.94513
G1 X53.285 Y55.75 E5.94607
G1 X53.15 Y55.612 E5.94855
G1 X52.972 Y55.558 E5.95094
G1 X52.791 Y55.641 E5.9535
G1 X52.685 Y55.79 E5.95585
G1 X52.74 Y56.043 E5.95918
G1 X52.881 Y56.153 E5.96147
G1 X53.004 Y56.223 E5.96329
G1 X53.034 Y56.283 E5.96416
G1 X53.016 Y56.384 E5.96547
G1 X53.01 Y56.4 E5.96569
G1 X51.971 Y56.4 E5.97904
G0 F1200 X51.463 Y56.4
G1 F300 X50.681 Y56.4 E5.98909
G0 F1200 X53.973 Y54
G1 F300 X54.222 Y54 E5.99229
G0 F1200 X54.038 Y44.4
G1 F300 X52.808 Y44.4 E6.0081
G0 F1200 X50.05 Y44.4
G1 F300 X49.78 Y44.4 E6.01157
G0 F1200 X53.969 Y51.6
G1 F300 X54.367 Y51.6 E6.01668
G0 F1200 X46.225 Y52.349
G1 F300 X45.957 Y52.104 E6.02135
G1 X45.618 Y52.339 E6.02665
G1 X45.477 Y52.515 E6.02955
G1 X45.373 Y52.592 E6.03121
G1 X45.327 Y52.621 E6.03191
G1 X45.239 Y52.66 E6.03314
G1 X45.167 Y52.678 E6.0341
G1 X44.987 Y52.696 E6.03642
G1 X44.987 Y52.629 E6.03728
G1 X45.007 Y52.449 E6.03961
G1 X44.997 Y52.361 E6.04075
G1 X44.999 Y52.285 E6.04172
G1 X44.971 Y52.15 E6.0435
G1 X44.962 Y52.01 E6.0453
G1 X44.97 Y51.94 E6.0462
G1 X44.983 Y51.89 E6.04687
G1 X45.06 Y51.721 E6.04925
G1 X45.141 Y51.6 E6.05113
G1 X45.515 Y51.6 E6.05593
G0 F1200 X46.225 Y52.349
G1 F300 X46.103 Y52.564 E6.05911
G1 X45.99 Y52.664 E6.06105
G1 X45.984 Y52.668 E6.06114
G1 X45.9 Y52.766 E6.0628
G1 X45.897 Y52.8 E6.06324
G1 X46.202 Y52.8 E6.06716
G0 F1200 X46.118 Y43.236
;TIME_ELAPSED:114.692766
;LAYER:4
G0 X46.118 Y43.236 Z1.7
;TYPE:FILL
G1 F300 X46.015 Y43.363 E6.06926
G1 X46.118 Y43.47 E6.07117
G1 X45.989 Y43.753 E6.07516
G1 X45.967 Y43.751 E6.07545
G1 X45.931 Y43.813 E6.07637
G1 X46.111 Y44.077 E6.08047
G1 X45.766 Y44.34 E6.08605
G1 X45.6 Y44.144 E6.08935
G1 X45.6 Y44.594 E6.09513
G0 F1200 X45.6 Y45.447
G1 F300 X45.6 Y45.797 E6.09963
G0 F1200 X45.6 Y46.781
G1 F300 X45.6 Y48.558 E6.12246
G1 X45.508 Y48.524 E6.12372
G1 X45.424 Y48.565 E6.12492
G1 X45.4 Y48.567 E6.12523
G1 X45.345 Y48.582 E6.12596
G1 X45.076 Y48.607 E6.12944
G1 X44.765 Y48.71 E6.13365
G1 X44.456 Y48.826 E6.13789
G1 X44.4 Y48.854 E6.13869
G1 X44.4 Y47.477 E6.15639
G0 F1200 X44.4 Y46.789
G1 F300 X44.4 Y45.544 E6.17238
G0 F1200 X46.118 Y43.236
G1 F300 X46.193 Y43.165 E6.17371
G1 X46.349 Y43.046 E6.17623
G1 X46.456 Y42.983 E6.17783
G1 X46.62 Y42.905 E6.18016
G1 X46.73 Y42.861 E6.18168
G1 X46.799 Y42.847 E6.18259
G0 F1200 X46.8 Y42.848
G1 F300 X46.8 Y49.024 E6.26195
G0 F1200 X46.8 Y49.381
G1 F300 X46.8 Y51.96 E6.29509
G0 F1200 X45.938 Y53.89
G1 F300 X45.797 Y53.825 E6.29708
G1 X45.676 Y53.788 E6.29871
G1 X45.6 Y53.782 E6.29969
G1 X45.6 Y54.861 E6.31355
G0 F1200 X45.938 Y53.89
G1 F300 X46.374 Y54.116 E6.31986
G1 X46.78 Y54.375 E6.32605
G1 X46.8 Y54.317 E6.32684
G1 X46.8 Y54.609 E6.33059
G0 F1200 X46.8 Y55.141
G1 F300 X46.8 Y55.566 E6.33605
G0 F1200 X47.486 Y55.789
G1 F300 X47.421 Y55.99 E6.33877
G1 X47.409 Y56.255 E6.34218
G1 X47.423 Y56.38 E6.34379
G1 X47.414 Y56.491 E6.34522
G1 X47.362 Y56.595 E6.34672
G1 X47.144 Y56.846 E6.35099
G1 X47.06 Y56.852 E6.35207
G1 X46.967 Y56.815 E6.35336
G1 X46.901 Y56.755 E6.3545
G1 X46.835 Y56.661 E6.35598
G1 X46.8 Y56.582 E6.35709
G0 F1200 X47.486 Y55.789
G1 F300 X47.599 Y55.64 E6.35949
G1 X47.737 Y55.582 E6.36142
G1 X47.896 Y55.574 E6.36346
G1 X48 Y55.621 E6.36493
G1 X48 Y46.297 E6.48474
G1 X48.156 Y46.356 E6.48688
G1 X48.282 Y46.358 E6.4885
G1 X48.506 Y46.312 E6.49144
G1 X48.717 Y46.203 E6.49449
G1 X48.796 Y46.145 E6.49575
G1 X49.001 Y46.016 E6.49886
G1 X49.111 Y45.98 E6.50035
G1 X49.2 Y46.003 E6.50153
G1 X49.2 Y46.144 E6.50334
G0 F1200 X49.2 Y45.469
G1 F300 X49.2 Y44.477 E6.51609
G0 F1200 X48.708 Y43.305
G1 F300 X48.841 Y43.141 E6.5188
G1 X48.88 Y43.001 E6.52067
G1 X48.94 Y42.625 E6.52556
G1 X49.009 Y42.43 E6.52822
G1 X49.054 Y42.421 E6.52881
G1 X49.185 Y42.433 E6.5305
G1 X49.2 Y42.468 E6.53099
G1 X49.2 Y43.058 E6.53857
G0 F1200 X48.708 Y43.305
G1 F300 X48.44 Y43.288 E6.54202
G1 X48.328 Y43.05 E6.5454
G1 X48.107 Y43.05 E6.54824
G1 X48 Y43.029 E6.54964
G1 X48 Y45.873 E6.58619
G0 F1200 X50.4 Y45.584
G1 F300 X50.4 Y43.763 E6.60959
G0 F1200 X50.4 Y43.115
G1 F300 X50.4 Y42.437 E6.6183
G1 X50.508 Y42.439 E6.61969
G1 X50.534 Y42.187 E6.62294
G1 X50.7 Y42.188 E6.62508
G1 X50.763 Y42.199 E6.6259
G1 X51.12 Y42.291 E6.63064
G1 X51.355 Y42.408 E6.63401
G1 X51.6 Y42.573 E6.63781
G1 X51.6 Y44.808 E6.66652
G0 F1200 X51.442 Y45.748
G1 F300 X51.6 Y45.772 E6.66858
G1 X51.6 Y47.229 E6.6873
G0 F1200 X51.6 Y47.906
G1 F300 X51.6 Y55.756 E6.78817
G1 X51.739 Y55.775 E6.78997
G1 X51.882 Y55.869 E6.79217
G1 X52.005 Y56.009 E6.79457
G1 X52.074 Y56.168 E6.79679
G1 X52.095 Y56.47 E6.80068
G1 X52.131 Y56.669 E6.80328
G1 X52.152 Y56.725 E6.80405
G1 X52.232 Y56.723 E6.80508
G1 X52.319 Y56.466 E6.80857
G1 X52.574 Y56.503 E6.81188
G1 X52.608 Y56.516 E6.81234
G1 X52.658 Y56.507 E6.813
G1 X52.699 Y56.468 E6.81372
G1 X52.8 Y56.332 E6.8159
G1 X52.8 Y55.07 E6.83212
G0 F1200 X52.8 Y54.88
G1 F300 X52.8 Y53.528 E6.84949
G1 X52.986 Y53.498 E6.85191
G1 X53.091 Y53.507 E6.85327
G1 X53.125 Y53.517 E6.85372
G1 X53.199 Y53.57 E6.85489
G1 X53.117 Y53.647 E6.85634
G1 X53.048 Y53.737 E6.85779
G1 X52.948 Y53.98 E6.86117
G1 X53.296 Y54.192 E6.86641
G1 X53.466 Y54.009 E6.86962
G1 X53.581 Y53.909 E6.87157
G1 X53.705 Y53.825 E6.8735
G1 X53.876 Y53.59 E6.87723
G1 X53.807 Y53.315 E6.88088
G1 X53.603 Y53.186 E6.88398
G1 X53.461 Y53.126 E6.88596
G1 X53.337 Y53.051 E6.88782
G1 X53.458 Y52.938 E6.88995
G1 X53.442 Y52.714 E6.89283
G1 X53.51 Y52.68 E6.89381
G1 X53.582 Y52.742 E6.89503
G1 X53.719 Y52.874 E6.89748
G1 X53.843 Y52.975 E6.89953
G1 X54 Y53.029 E6.90166
G1 X54 Y54.77 E6.92404
G0 F1200 X52.8 Y52.76
G1 F300 X52.8 Y52.429 E6.92829
G0 F1200 X52.8 Y51.655
G1 F300 X52.8 Y49.236 E6.95937
G0 F1200 X52.8 Y48.815
G1 F300 X52.8 Y44.499 E7.01483
G1 X52.86 Y44.494 E7.01561
G1 X52.962 Y44.453 E7.01702
G1 X53.083 Y44.344 E7.01911
G1 X53.204 Y44.193 E7.0216
G1 X53.258 Y44.137 E7.0226
G1 X53.469 Y43.959 E7.02614
G1 X53.599 Y43.87 E7.02817
G1 X53.671 Y43.932 E7.02939
G1 X53.678 Y44.015 E7.03046
G1 X53.657 Y44.073 E7.03125
G1 X53.645 Y44.189 E7.03275
G1 X53.647 Y44.223 E7.03319
G1 X53.638 Y44.277 E7.03389
G1 X53.65 Y44.657 E7.03878
G1 X53.684 Y44.724 E7.03974
G1 X53.7 Y44.806 E7.04082
G1 X53.557 Y44.876 E7.04286
G1 X53.469 Y44.903 E7.04405
G1 X53.32 Y44.929 E7.04599
G1 X53.224 Y44.981 E7.04739
G1 X52.97 Y45.077 E7.05088
G1 X52.824 Y45.244 E7.05373
G1 X52.808 Y45.419 E7.05599
G1 X52.891 Y45.583 E7.05835
G1 X53.05 Y45.654 E7.06059
G1 X53.202 Y45.68 E7.06257
G1 X53.356 Y45.688 E7.06455
G1 X53.615 Y45.664 E7.06789
G1 X53.535 Y45.891 E7.07099
G1 X53.249 Y46.114 E7.07565
G1 X53.43 Y46.453 E7.08058
G1 X53.736 Y46.352 E7.08473
G1 X53.846 Y46.283 E7.08639
G1 X53.949 Y46.182 E7.08825
G1 X54 Y46.117 E7.08931
G1 X54 Y47.409 E7.10591
G1 X54.135 Y47.475 E7.10784
G1 X54.205 Y47.499 E7.10879
G1 X54.319 Y47.516 E7.11027
G1 X54.582 Y47.527 E7.11366
G1 X54.643 Y47.516 E7.11445
G1 X54.799 Y47.441 E7.11668
G1 X54.933 Y47.339 E7.11884
G1 X54.999 Y47.234 E7.12043
G1 X55.01 Y47.133 E7.12174
G1 X54.917 Y47.14 E7.12294
G1 X54.788 Y47.142 E7.1246
G1 X54.628 Y47.154 E7.12666
G1 X54.553 Y47.165 E7.12763
G1 X54.42 Y47.204 E7.12941
G1 X54.127 Y47.157 E7.13323
G1 X54.12 Y46.787 E7.13798
G1 X54.282 Y46.687 E7.14043
G1 X54.459 Y46.656 E7.14274
G1 X54.593 Y46.651 E7.14446
G1 X54.646 Y46.659 E7.14515
G1 X54.673 Y46.657 E7.1455
G1 X54.708 Y46.645 E7.14597
G1 X55.03 Y46.494 E7.15054
G1 X55.2 Y46.556 E7.15287
G1 X55.2 Y45.998 E7.16004
G0 F1200 X55.2 Y47.805
G1 F300 X55.2 Y49.517 E7.18204
G0 F1200 X55.2 Y50.034
G1 F300 X55.2 Y50.479 E7.18775
G1 X55.033 Y50.54 E7.19004
G1 X54.941 Y50.563 E7.19126
G1 X54.904 Y50.482 E7.1924
G1 X54.837 Y50.287 E7.19505
G1 X54.691 Y50.15 E7.19762
G1 X54.578 Y50.095 E7.19924
G1 X54.427 Y50.072 E7.2012
G1 X54.245 Y50.066 E7.20354
G1 X54.219 Y50.03 E7.20411
G1 X54.163 Y49.975 E7.20512
G1 X54.027 Y49.687 E7.20921
G1 X54 Y49.627 E7.21006
G1 X54 Y47.934 E7.23181
G0 F1200 X51.38 Y46.47
G1 F300 X51.434 Y46.078 E7.2369
G1 X51.136 Y45.992 E7.24088
G1 X51.05 Y45.98 E7.242
G1 X50.909 Y45.978 E7.24381
G1 X50.898 Y45.878 E7.2451
G1 X51.11 Y45.83 E7.2479
G1 X51.145 Y45.832 E7.24835
G1 X51.374 Y45.761 E7.25143
G1 X51.442 Y45.748 E7.25232
G0 F1200 X51.38 Y46.47
G1 F300 X51.24 Y46.47 E7.25412
G1 X51.162 Y46.514 E7.25527
G1 X51.121 Y46.509 E7.2558
G1 X50.887 Y46.678 E7.25951
G1 X50.669 Y46.65 E7.26233
G1 X50.4 Y46.482 E7.26641
G1 X50.4 Y47.178 E7.27535
G0 F1200 X50.4 Y47.654
G1 F300 X50.4 Y47.781 E7.27698
G0 F1200 X50.4 Y48.515
G1 F300 X50.4 Y54.804 E7.35779
G1 X50.247 Y54.92 E7.36026
G1 X50.193 Y54.943 E7.36102
G1 X50.14 Y54.934 E7.36171
G1 X50.088 Y54.815 E7.36338
G1 X50.077 Y54.742 E7.36432
G1 X50.084 Y54.714 E7.36469
G1 X50.09 Y54.514 E7.36727
G1 X50.137 Y54.417 E7.36865
G1 X50.279 Y54.252 E7.37145
G1 X50.265 Y54.065 E7.37386
G1 X50.233 Y53.951 E7.37538
G1 X50.229 Y53.88 E7.37629
G1 X50.183 Y53.673 E7.37902
G1 X49.888 Y53.619 E7.38287
G1 X49.79 Y53.766 E7.38514
G1 X49.572 Y53.668 E7.38821
G1 X49.472 Y53.969 E7.39229
G1 X49.467 Y54.185 E7.39506
G1 X49.487 Y54.331 E7.39696
G1 X49.557 Y54.565 E7.4001
G1 X49.579 Y54.699 E7.40184
G1 X49.597 Y54.882 E7.4042
G1 X49.598 Y54.948 E7.40505
G1 X49.546 Y55.049 E7.40651
G1 X49.48 Y55.021 E7.40743
G1 X49.413 Y54.982 E7.40843
G1 X49.264 Y54.929 E7.41046
G1 X49.2 Y54.917 E7.4113
G1 X49.2 Y48.939 E7.48811
G0 F1200 X50.4 Y46.482
G0 X52.8 Y43.803
G1 F300 X52.8 Y43.331 E7.49418
G0 F1200 X46.8 Y42.848
G1 F300 X46.799 Y42.847 E7.4942
G0 F1200 X45.6 Y49.037
G1 F300 X45.6 Y49.529 E7.50052
G0 F1200 X45.597 Y49.532
G1 F300 X45.546 Y49.644 E7.5021
G1 X45.528 Y49.775 E7.5038
G1 X45.515 Y49.995 E7.50663
G1 X45.515 Y50.007 E7.50679
G1 X45.472 Y50.088 E7.50796
G1 X45.439 Y50.119 E7.50855
G1 X45.346 Y50.167 E7.50989
G1 X45.192 Y50.217 E7.51197
G1 X44.629 Y50.292 E7.51927
G1 X44.584 Y50.284 E7.51986
G1 X44.565 Y50.241 E7.52046
G1 X44.561 Y50.202 E7.52097
G1 X44.571 Y50.175 E7.52134
G1 X44.578 Y49.964 E7.52405
G1 X44.538 Y49.93 E7.52472
G1 X44.538 Y49.864 E7.52557
G1 X44.4 Y49.814 E7.52746
G1 X44.4 Y49.393 E7.53287
G0 F1200 X45.597 Y49.532
G1 F300 X45.6 Y49.529 E7.53292
G0 F1200 X49.2 Y55.479
G1 F300 X49.2 Y55.91 E7.53846
G0 F1200 X49.2 Y56.714
G1 F300 X49.2 Y57.577 E7.54955
G0 F1200 X50.4 Y57.473
G1 F300 X50.4 Y55.411 E7.57604
G0 F1200 X45.6 Y53.285
G1 F300 X45.6 Y53.09 E7.57855
G0 F1200 X45.34 Y52.624
G1 F300 X45.036 Y52.732 E7.5827
G1 X45.006 Y52.737 E7.58309
G1 X44.928 Y52.73 E7.58409
G1 X44.91 Y52.667 E7.58494
G1 X44.942 Y52.587 E7.58604
G1 X45.07 Y52.333 E7.5897
G1 X45.108 Y52.276 E7.59058
G1 X45.164 Y52.156 E7.59228
G1 X45.19 Y52.04 E7.59381
G1 X45.186 Y51.923 E7.59531
G1 X45.154 Y51.771 E7.59731
G1 X45.151 Y51.614 E7.59932
G1 X45.167 Y51.532 E7.6004
G1 X45.206 Y51.425 E7.60186
G1 X45.237 Y51.364 E7.60274
G1 X45.303 Y51.112 E7.60609
G1 X44.996 Y50.941 E7.6106
G1 X44.802 Y51.142 E7.61419
G1 X44.738 Y51.258 E7.6159
G1 X44.696 Y51.41 E7.61792
G1 X44.663 Y51.721 E7.62194
G1 X44.618 Y51.854 E7.62375
G1 X44.48 Y51.702 E7.62638
G1 X44.417 Y51.57 E7.62826
G1 X44.4 Y51.515 E7.629
G1 X44.4 Y50.788 E7.63834
G0 F1200 X45.6 Y50.805
G1 F300 X45.6 Y51.574 E7.64823
G0 F1200 X45.6 Y51.579
G1 F300 X45.6 Y52.335 E7.65794
G1 X45.519 Y52.414 E7.65939
G1 X45.412 Y52.565 E7.66177
G1 X45.374 Y52.606 E7.66249
G1 X45.34 Y52.624 E7.66298
G0 F1200 X54 Y52.327
G1 F300 X54 Y50.838 E7.68212
G0 F1200 X45.158 Y44.4
;TIME_ELAPSED:144.297216
;LAYER:5
G0 X45.158 Y44.4 Z2.05
;TYPE:FILL
G1 F300 X45.17 Y44.42 E7.68242
G1 X45.2 Y44.491 E7.68341
G1 X45.261 Y44.603 E7.68505
G1 X45.33 Y44.689 E7.68646
G1 X45.34 Y44.699 E7.68665
G1 X45.416 Y44.736 E7.68773
G1 X45.631 Y44.822 E7.69071
G1 X46.022 Y45.029 E7.69639
G1 X46.113 Y45.065 E7.69765
G1 X46.272 Y45.102 E7.69975
G1 X46.641 Y45.25 E7.70486
G1 X46.347 Y45.581 E7.71054
G1 X46.141 Y45.575 E7.71319
G1 X45.956 Y45.519 E7.71568
G1 X45.774 Y45.454 E7.71816
G1 X45.485 Y45.322 E7.72224
G1 X45.429 Y45.388 E7.72335
G1 X45.57 Y45.6 E7.72663
G1 X48.321 Y45.6 E7.76198
G1 X48.328 Y45.759 E7.76402
G1 X48.238 Y45.806 E7.76533
G1 X48.028 Y45.873 E7.76816
G1 X47.866 Y45.965 E7.77055
G1 X47.865 Y45.99 E7.77087
G1 X47.824 Y46.013 E7.77148
G1 X47.88 Y46.294 E7.77516
G1 X47.998 Y46.407 E7.77726
G1 X48.126 Y46.451 E7.779
G1 X48.248 Y46.446 E7.78057
G1 X48.457 Y46.403 E7.78331
G1 X48.61 Y46.323 E7.78553
G1 X48.687 Y46.253 E7.78686
G1 X48.84 Y45.996 E7.79071
G1 X48.906 Y45.859 E7.79266
G1 X48.952 Y45.716 E7.79459
G1 X49.054 Y45.721 E7.7959
G1 X49.103 Y45.737 E7.79657
G1 X49.165 Y45.773 E7.79749
G1 X49.325 Y45.965 E7.8007
G1 X49.333 Y46.016 E7.80136
G1 X49.314 Y46.092 E7.80237
G1 X49.302 Y46.19 E7.80364
G1 X49.193 Y46.339 E7.80601
G1 X49.154 Y46.442 E7.80743
G1 X49.112 Y46.675 E7.81047
G1 X49.088 Y46.754 E7.81153
G1 X49.036 Y46.8 E7.81242
G1 X45.645 Y46.8 E7.85599
G0 F1200 X44.648 Y46.8
G1 F300 X43.954 Y46.8 E7.86491
G1 X43.913 Y46.851 E7.86575
G1 X43.838 Y47.002 E7.86792
G1 X43.81 Y47.042 E7.86855
G1 X43.754 Y47.164 E7.87027
G1 X43.735 Y47.216 E7.87098
G1 X43.71 Y47.314 E7.87228
G1 X43.66 Y47.683 E7.87707
G1 X43.632 Y48 E7.88116
G1 X45.442 Y48 E7.90441
G0 F1200 X46.435 Y48
G1 F300 X49.015 Y48 E7.93757
G1 X49.006 Y48.004 E7.93769
G1 X48.922 Y48.145 E7.9398
G1 X48.897 Y48.249 E7.94118
G1 X48.897 Y48.336 E7.94229
G1 X48.935 Y48.479 E7.9442
G1 X49.151 Y48.966 E7.95104
G1 X49.222 Y49.105 E7.95305
G1 X49.276 Y49.2 E7.95445
G1 X46.869 Y49.2 E7.98538
G1 X46.847 Y49.259 E7.98619
G1 X46.66 Y49.536 E7.99048
G1 X46.516 Y49.676 E7.99307
G1 X46.329 Y49.836 E7.99623
G1 X46.212 Y49.974 E7.99855
G1 X46.197 Y50.001 E7.99895
G1 X46.184 Y50.047 E7.99956
G1 X46.186 Y50.123 E8.00054
G1 X46.198 Y50.172 E8.00119
G1 X46.237 Y50.213 E8.00192
G1 X46.307 Y50.253 E8.00295
G1 X46.368 Y50.26 E8.00374
G1 X46.466 Y50.236 E8.00504
G1 X46.682 Y50.256 E8.00782
G1 X46.799 Y50.342 E8.00969
G1 X46.823 Y50.4 E8.0105
G1 X49.393 Y50.4 E8.04352
G1 X49.388 Y50.417 E8.04375
G1 X49.367 Y50.518 E8.04507
G1 X49.353 Y50.66 E8.04691
G1 X49.386 Y50.818 E8.04898
G1 X49.424 Y50.913 E8.0503
G1 X49.488 Y51.006 E8.05175
G1 X49.589 Y51.193 E8.05448
G1 X49.581 Y51.263 E8.05538
G1 X49.601 Y51.375 E8.05685
G1 X49.609 Y51.487 E8.05829
G1 X49.606 Y51.567 E8.05932
G1 X49.601 Y51.6 E8.05975
G1 X46.954 Y51.6 E8.09376
G1 X46.979 Y51.639 E8.09435
G1 X47.019 Y51.736 E8.0957
G1 X47.046 Y52.021 E8.09938
G1 X47.06 Y52.072 E8.10006
G1 X47.094 Y52.121 E8.10083
G1 X47.221 Y52.236 E8.10303
G1 X47.267 Y52.303 E8.10407
G1 X47.344 Y52.479 E8.10654
G1 X47.337 Y52.637 E8.10857
G1 X47.289 Y52.8 E8.11076
G1 X52.589 Y52.8 E8.17886
G0 F1200 X53.165 Y52.457
G1 F300 X53.147 Y52.418 E8.17941
G1 X53.047 Y52.283 E8.18157
G1 X52.904 Y52.118 E8.18438
G1 X53.193 Y51.861 E8.18935
G1 X53.397 Y51.742 E8.19238
G1 X53.449 Y51.6 E8.19432
G1 X53.906 Y51.6 E8.2002
G1 X53.885 Y51.499 E8.20152
G1 X54.119 Y51.315 E8.20535
G1 X54.327 Y51.372 E8.20812
G1 X54.506 Y51.483 E8.21083
G1 X54.521 Y51.488 E8.21103
G1 X54.569 Y51.493 E8.21165
G1 X54.63 Y51.511 E8.21247
G1 X54.686 Y51.432 E8.21371
G1 X54.664 Y51.35 E8.2148
G1 X54.633 Y51.314 E8.21541
G1 X54.485 Y51.177 E8.218
G1 X53.928 Y50.797 E8.22667
G1 X54.14 Y50.43 E8.23211
G1 X54.232 Y50.475 E8.23343
G1 X54.285 Y50.4 E8.23461
G1 X53.647 Y50.4 E8.24281
G0 F1200 X52.978 Y50.4
G1 F300 X53.01 Y50.621 E8.24568
G1 X53.008 Y50.667 E8.24627
G1 X53 Y50.695 E8.24664
G1 X52.946 Y50.79 E8.24805
G1 X52.764 Y51.017 E8.25179
G1 X52.708 Y51.139 E8.25351
G1 X52.7 Y51.309 E8.2557
G1 X52.762 Y51.531 E8.25866
G1 X52.766 Y51.581 E8.2593
G1 X52.755 Y51.6 E8.25959
G1 X50.069 Y51.6 E8.2941
G0 F1200 X50.071 Y50.4
G1 F300 X52.978 Y50.4 E8.33145
G0 F1200 X52.694 Y49.2
G1 F300 X50.093 Y49.2 E8.36488
G1 X50.082 Y49.22 E8.36517
G1 X50.039 Y49.325 E8.36663
G1 X50.003 Y49.5 E8.36892
G1 X49.992 Y49.723 E8.37179
G1 X50.001 Y49.918 E8.3743
G1 X50.071 Y50.4 E8.38056
G0 F1200 X50.228 Y48
G1 F300 X53.99 Y48 E8.4289
G0 F1200 X54.211 Y48
G1 F300 X55.634 Y48 E8.44719
G1 X55.63 Y48.031 E8.44759
G1 X55.619 Y48.079 E8.44822
G1 X55.544 Y48.111 E8.44927
G1 X55.524 Y48.118 E8.44954
G1 X55.251 Y48.134 E8.45305
G1 X55.135 Y48.379 E8.45654
G1 X55.268 Y48.56 E8.45942
G1 X55.444 Y48.638 E8.4619
G1 X55.494 Y48.667 E8.46264
G1 X55.554 Y48.717 E8.46364
G1 X55.571 Y48.733 E8.46394
G1 X55.583 Y48.797 E8.46478
G1 X55.564 Y49.188 E8.46981
G1 X55.562 Y49.2 E8.46997
G1 X53.622 Y49.2 E8.4949
G0 F1200 X53.769 Y46.8
G1 F300 X53.595 Y46.73 E8.49731
G1 X53.582 Y46.497 E8.5003
G1 X53.485 Y46.502 E8.50155
G1 X53.449 Y46.482 E8.50208
G1 X53.425 Y46.48 E8.50239
G1 X53.134 Y46.342 E8.50653
G1 X53.25 Y46.078 E8.51023
G1 X53.47 Y45.884 E8.514
G1 X53.616 Y45.686 E8.51716
G1 X53.663 Y45.632 E8.51808
G1 X53.678 Y45.6 E8.51854
G1 X50.856 Y45.6 E8.5548
G1 X50.887 Y45.547 E8.55559
G1 X50.99 Y45.224 E8.55995
G1 X51.023 Y45.183 E8.56062
G1 X51.054 Y45.161 E8.56111
G1 X51.233 Y45.086 E8.5636
G1 X51.338 Y45 E8.56535
G1 X51.462 Y44.692 E8.56962
G1 X51.152 Y44.614 E8.57372
G1 X51.088 Y44.627 E8.57456
G1 X51.007 Y44.484 E8.57667
G1 X50.995 Y44.476 E8.57686
G1 X50.989 Y44.443 E8.57729
G1 X50.986 Y44.4 E8.57784
G1 X52.713 Y44.4 E8.60004
G1 X52.676 Y44.292 E8.6015
G1 X52.685 Y44.18 E8.60295
G1 X52.738 Y44.061 E8.60462
G1 X52.884 Y43.915 E8.60727
G1 X52.99 Y43.859 E8.60881
G1 X53.126 Y43.809 E8.61068
G1 X53.367 Y43.744 E8.61388
G1 X53.329 Y43.653 E8.61515
G1 X53.252 Y43.583 E8.61649
G1 X53.134 Y43.498 E8.61836
G1 X53.001 Y43.381 E8.62063
G1 X52.908 Y43.304 E8.62218
G1 X52.836 Y43.352 E8.6233
G1 X52.59 Y43.598 E8.62777
G1 X52.447 Y43.761 E8.63055
G1 X52.297 Y43.855 E8.63283
G1 X52.155 Y43.891 E8.63471
G1 X52.033 Y43.89 E8.63628
G1 X51.799 Y43.857 E8.63931
G1 X51.508 Y43.78 E8.64318
G1 X51.554 Y43.387 E8.64827
G1 X51.921 Y43.377 E8.65298
G1 X52.078 Y43.2 E8.65602
G1 X49.647 Y43.2 E8.68726
G0 F1200 X49.159 Y43.2
G1 F300 X49.17 Y43.404 E8.68989
G1 X49.154 Y43.603 E8.69245
G1 X49.148 Y43.748 E8.69432
G1 X49.191 Y43.882 E8.69613
G1 X49.199 Y44.054 E8.69834
G1 X49.165 Y44.096 E8.69903
G1 X49.097 Y44.153 E8.70017
G1 X49.064 Y44.197 E8.70088
G1 X49.032 Y44.215 E8.70135
G1 X48.736 Y44.246 E8.70518
G1 X48.736 Y44.4 E8.70715
G1 X47.827 Y44.4 E8.71883
G0 F1200 X47.258 Y44.4
G1 F300 X46.735 Y44.4 E8.72556
G0 F1200 X46.154 Y44.4
G1 F300 X45.158 Y44.4 E8.73835
G0 F1200 X47.065 Y43.2
G1 F300 X47.593 Y43.2 E8.74514
G0 F1200 X48.088 Y43.2
G1 F300 X48.396 Y43.2 E8.7491
G0 F1200 X48.865 Y43.2
G1 F300 X49.159 Y43.2 E8.75287
G0 F1200 X50.206 Y46.8
G1 F300 X50.4 Y47.06 E8.75704
G1 X50.146 Y47.14 E8.76046
G1 X50.113 Y47.238 E8.76179
G1 X50.046 Y47.339 E8.76335
G1 X50.01 Y47.381 E8.76406
G1 X49.997 Y47.411 E8.76448
G1 X49.825 Y47.614 E8.7679
G1 X49.651 Y47.544 E8.77031
G1 X49.485 Y47.651 E8.77285
G1 X49.662 Y47.928 E8.77707
G1 X49.74 Y47.825 E8.77873
G1 X50.159 Y47.944 E8.78433
G1 X50.228 Y48 E8.78547
G0 F1200 X50.206 Y46.8
G1 F300 X53.769 Y46.8 E8.83125
G0 F1200 X54.053 Y46.8
G1 F300 X55.304 Y46.8 E8.84733
G0 F1200 X53.167 Y52.457
G1 F300 X53.25 Y52.627 E8.84976
G1 X53.275 Y52.77 E8.85163
G1 X53.27 Y52.8 E8.85202
G1 X54.122 Y52.8 E8.86296
G1 X54.229 Y52.822 E8.86437
G1 X54.293 Y52.847 E8.86525
G1 X54.337 Y52.921 E8.86636
G1 X54.35 Y53.018 E8.86761
G1 X54.402 Y53.191 E8.86994
G1 X54.418 Y53.265 E8.87091
G1 X54.427 Y53.411 E8.87279
G1 X54.412 Y53.56 E8.87471
G1 X54.393 Y53.647 E8.87586
G1 X54.359 Y53.719 E8.87688
G1 X54.32 Y53.763 E8.87764
G1 X54.286 Y53.843 E8.87875
G1 X54.247 Y53.897 E8.87961
G1 X54.227 Y54 E8.88096
G1 X50.108 Y54 E8.93389
G1 X50.201 Y54.069 E8.93537
G1 X50.408 Y54.343 E8.93979
G1 X50.357 Y54.536 E8.94235
G1 X50.285 Y54.618 E8.94375
G1 X50.249 Y54.67 E8.94457
G1 X50.214 Y54.737 E8.94554
G1 X50.166 Y54.849 E8.9471
G1 X50.138 Y55.012 E8.94923
G1 X50.173 Y55.2 E8.95169
G0 F1200 X49.579 Y55.2
G1 F300 X49.321 Y55.2 E8.955
G0 F1200 X48.82 Y55.2
G1 F300 X48.758 Y55.262 E8.95613
G1 X49.02 Y55.653 E8.96218
G1 X49.045 Y55.68 E8.96265
G1 X49.203 Y56.331 E8.97126
G1 X49.185 Y56.4 E8.97217
G1 X47.939 Y56.4 E8.98818
G0 F1200 X48.82 Y55.2
G1 F300 X46.995 Y55.2 E9.01163
G1 X47.145 Y55.006 E9.01478
G1 X46.951 Y54.73 E9.01912
G1 X46.73 Y54.802 E9.02211
G1 X46.513 Y54.922 E9.02529
G1 X46.298 Y55.077 E9.0287
G1 X46.165 Y55.134 E9.03056
G1 X46.118 Y55.144 E9.03118
G1 X46.043 Y55.146 E9.03214
G1 X46 Y55.13 E9.03273
G1 X45.891 Y55.017 E9.03475
G1 X45.78 Y54.883 E9.03698
G1 X45.715 Y54.785 E9.03849
G1 X45.779 Y54.753 E9.03941
G1 X45.875 Y54.704 E9.0408
G1 X46.05 Y54.554 E9.04376
G1 X46.004 Y54.349 E9.04646
G1 X45.94 Y54.248 E9.048
G1 X45.798 Y54.156 E9.05017
G1 X45.693 Y54.13 E9.05156
G1 X45.427 Y54.135 E9.05498
G1 X45.404 Y54.113 E9.05539
G1 X45.372 Y54.061 E9.05617
G1 X45.345 Y54 E9.05703
G1 X49.529 Y54 E9.11079
G0 F1200 X50.982 Y55.2
G1 F300 X53.537 Y55.2 E9.14362
G1 X53.561 Y55.215 E9.14399
G1 X53.595 Y55.266 E9.14478
G1 X53.609 Y55.279 E9.14502
G1 X53.609 Y55.335 E9.14574
G1 X53.525 Y55.496 E9.14807
G1 X53.481 Y55.565 E9.14913
G1 X53.42 Y55.638 E9.15035
G1 X53.393 Y55.663 E9.15082
G1 X53.353 Y55.683 E9.1514
G1 X53.187 Y55.634 E9.15362
G1 X53.027 Y55.518 E9.15616
G1 X52.898 Y55.457 E9.15799
G1 X52.71 Y55.389 E9.16056
G1 X52.401 Y55.555 E9.16507
G1 X52.547 Y55.852 E9.16932
G1 X52.639 Y55.944 E9.17099
G1 X52.755 Y56.018 E9.17276
G1 X53.019 Y56.099 E9.17631
G1 X53.09 Y56.127 E9.17729
G1 X53.09 Y56.179 E9.17796
G1 X53.076 Y56.236 E9.17871
G1 X53.048 Y56.29 E9.17949
G1 X52.982 Y56.381 E9.18094
G1 X52.965 Y56.4 E9.18127
G1 X52.159 Y56.4 E9.19162
G0 F1200 X51.49 Y56.4
G1 F300 X50.321 Y56.4 E9.20664
G0 F1200 X53.165 Y52.457
G1 F300 X53.167 Y52.457 E9.20667
G0 F1200 X46.617 Y52.8
G1 F300 X46.148 Y52.8 E9.2127
G1 X46.165 Y52.738 E9.21352
G1 X46.11 Y52.544 E9.21611
G1 X45.937 Y52.467 E9.21855
G1 X45.829 Y52.458 E9.21994
G1 X45.705 Y52.499 E9.22162
G1 X45.497 Y52.611 E9.22465
G1 X45.389 Y52.642 E9.2261
G1 X45.224 Y52.663 E9.22823
G1 X44.986 Y52.734 E9.23143
G1 X44.916 Y52.749 E9.23235
G1 X44.887 Y52.729 E9.2328
G1 X44.863 Y52.701 E9.23327
G1 X44.863 Y52.652 E9.2339
G1 X44.923 Y52.602 E9.23491
G1 X45.14 Y52.487 E9.23806
G1 X45.221 Y52.433 E9.23931
G1 X45.311 Y52.353 E9.24086
G1 X45.39 Y52.239 E9.24264
G1 X45.505 Y51.979 E9.24629
G1 X45.52 Y51.972 E9.24651
G1 X45.517 Y51.954 E9.24674
G1 X45.526 Y51.933 E9.24704
G1 X45.514 Y51.925 E9.24722
G1 X45.503 Y51.859 E9.24808
G1 X45.516 Y51.846 E9.24832
G1 X45.453 Y51.6 E9.25158
G1 X45.815 Y51.6 E9.25623
G1 X45.742 Y51.483 E9.258
G1 X45.734 Y51.354 E9.25966
G1 X45.771 Y51.233 E9.26129
G1 X45.849 Y51.115 E9.26311
G1 X45.951 Y50.993 E9.26515
G1 X46.042 Y50.919 E9.26666
G1 X46.09 Y50.904 E9.2673
G1 X46.09 Y50.82 E9.26838
G1 X45.924 Y50.767 E9.27062
G1 X45.798 Y50.664 E9.27271
G1 X45.728 Y50.556 E9.27437
G1 X45.699 Y50.46 E9.27566
G1 X45.693 Y50.4 E9.27643
G1 X45.326 Y50.4 E9.28115
G0 F1200 X44.179 Y50.4
G1 F300 X43.921 Y50.4 E9.28446
G0 F1200 X44.442 Y51.6
G1 F300 X44.94 Y51.6 E9.29086
G0 F1200 X45.217 Y49.2
G1 F300 X46.097 Y49.2 E9.30217
G0 F1200 X45.6 Y44.017
;TIME_ELAPSED:172.392528
;LAYER:6
G0 X45.6 Y44.017 Z2.4
;TYPE:FILL
G1 F300 X45.6 Y44.2 E9.30452
G0 F1200 X45.6 Y44.647
G1 F300 X45.703 Y44.691 E9.30596
G1 X45.86 Y44.699 E9.30798
G1 X46.095 Y44.663 E9.31104
G1 X46.253 Y44.541 E9.3136
G1 X46.322 Y44.41 E9.3155
G1 X46.33 Y44.319 E9.31668
G1 X46.349 Y44.264 E9.31742
G1 X46.415 Y44.252 E9.31829
G1 X46.49 Y44.343 E9.3198
G1 X46.634 Y44.431 E9.32197
G1 X46.8 Y44.372 E9.32423
G1 X46.8 Y48.546 E9.37787
G0 F1200 X46.8 Y49.333
G1 F300 X46.8 Y50.092 E9.38762
G0 F1200 X46.8 Y50.528
G1 F300 X46.597 Y50.498 E9.39026
G1 X46.398 Y50.531 E9.39285
G1 X46.262 Y50.518 E9.39461
G1 X46.143 Y50.467 E9.39627
G1 X45.894 Y50.315 E9.40002
G1 X45.774 Y50.257 E9.40173
G1 X45.653 Y50.235 E9.40331
G1 X45.621 Y50.235 E9.40372
G1 X45.6 Y50.237 E9.40399
G1 X45.6 Y51.817 E9.4243
G1 X45.531 Y51.735 E9.42567
G1 X45.334 Y51.762 E9.42823
G1 X45.162 Y51.846 E9.43069
G1 X45.096 Y51.875 E9.43161
G1 X45.026 Y51.883 E9.43252
G1 X44.779 Y51.972 E9.43589
G1 X44.736 Y51.993 E9.43651
G1 X44.633 Y52.018 E9.43787
G1 X44.596 Y52.019 E9.43835
G1 X44.551 Y52.004 E9.43896
G1 X44.502 Y51.947 E9.43992
G1 X44.454 Y51.86 E9.4412
G1 X44.4 Y51.731 E9.443
G1 X44.4 Y51.529 E9.44559
G0 F1200 X44.4 Y50.838
G1 F300 X44.4 Y49.598 E9.46152
G0 F1200 X44.4 Y48.932
G1 F300 X44.425 Y48.921 E9.46188
G1 X44.689 Y48.862 E9.46535
G1 X44.878 Y48.848 E9.46779
G1 X45.007 Y48.82 E9.46948
G1 X45.096 Y48.792 E9.47068
G1 X45.27 Y48.696 E9.47324
G1 X45.379 Y48.631 E9.47487
G1 X45.6 Y48.513 E9.47809
G1 X45.6 Y48.317 E9.4806
G0 F1200 X45.385 Y47.71
G1 F300 X45.581 Y47.672 E9.48317
G1 X45.6 Y47.668 E9.48342
G1 X45.6 Y46.371 E9.50008
G0 F1200 X44.4 Y46.242
G1 F300 X44.4 Y45.638 E9.50785
G0 F1200 X44.4 Y46.758
G1 F300 X44.4 Y48.138 E9.52558
G1 X44.604 Y48.146 E9.5282
G1 X44.706 Y48.129 E9.52953
G1 X44.824 Y48.084 E9.53115
G1 X44.86 Y48.062 E9.5317
G1 X45.055 Y47.921 E9.53479
G1 X45.131 Y47.852 E9.53611
G1 X45.257 Y47.765 E9.53807
G1 X45.385 Y47.71 E9.53986
G0 F1200 X44.4 Y48.78
G1 F300 X44.4 Y48.932 E9.54182
G0 F1200 X45.6 Y49.49
G1 F300 X45.6 Y49.722 E9.5448
G0 F1200 X46.8 Y50.528
G1 F300 X46.8 Y54.738 E9.5989
G0 F1200 X46.8 Y55.351
G1 F300 X46.8 Y55.567 E9.60167
G1 X47.182 Y55.863 E9.60788
G1 X47.229 Y55.795 E9.60894
G1 X47.301 Y55.658 E9.61093
G1 X47.332 Y55.462 E9.61348
G1 X47.39 Y55.226 E9.61661
G1 X47.718 Y55.226 E9.62082
G1 X47.754 Y55.308 E9.62197
G1 X47.817 Y55.419 E9.62361
G1 X47.861 Y55.548 E9.62536
G1 X47.878 Y55.643 E9.6266
G1 X47.87 Y55.776 E9.62831
G1 X47.779 Y56.009 E9.63153
G1 X47.748 Y56.061 E9.63231
G1 X47.687 Y56.222 E9.63452
G1 X47.641 Y56.304 E9.63573
G1 X47.581 Y56.499 E9.63835
G1 X47.496 Y56.615 E9.6402
G1 X47.434 Y56.724 E9.64181
G1 X47.607 Y56.737 E9.64404
G1 X47.692 Y56.703 E9.64521
G1 X47.908 Y56.68 E9.648
G1 X48 Y56.836 E9.65033
G1 X48 Y45.936 E9.79039
G1 X48.035 Y45.865 E9.79141
G1 X48.076 Y45.833 E9.79208
G1 X48.187 Y45.655 E9.79477
G1 X48.22 Y45.626 E9.79534
G1 X48.291 Y45.538 E9.79679
G1 X48.349 Y45.493 E9.79774
G1 X48.412 Y45.457 E9.79867
G1 X48.473 Y45.466 E9.79946
G1 X48.588 Y45.5 E9.801
G1 X48.693 Y45.521 E9.80238
G1 X48.922 Y45.516 E9.80532
G1 X49.2 Y45.469 E9.80894
G1 X49.2 Y46.183 E9.81812
G0 F1200 X49.2 Y47.191
G1 F300 X49.2 Y48.013 E9.82868
G1 X49.308 Y47.995 E9.83009
G1 X49.345 Y47.982 E9.83059
G1 X49.553 Y47.785 E9.83427
G1 X49.673 Y48.041 E9.83791
G1 X49.739 Y47.981 E9.83905
G1 X49.826 Y47.981 E9.84017
G1 X49.965 Y47.979 E9.84196
G1 X50.078 Y47.965 E9.84342
G1 X50.21 Y47.964 E9.84512
G1 X50.4 Y48.013 E9.84764
G1 X50.4 Y46.371 E9.86874
G1 X50.411 Y46.374 E9.86888
G1 X50.678 Y46.36 E9.87232
G1 X50.749 Y46.357 E9.87323
G1 X51.123 Y46.404 E9.87807
G1 X51.302 Y46.347 E9.88049
G1 X51.407 Y46.206 E9.88275
G1 X51.6 Y45.783 E9.88872
G1 X51.6 Y57.006 E10.03293
G1 X51.805 Y56.85 E10.03625
G1 X51.886 Y56.809 E10.03741
G1 X51.931 Y56.769 E10.03819
G1 X52.062 Y56.708 E10.04004
G1 X52.133 Y56.589 E10.04182
G1 X52.133 Y56.559 E10.04221
G1 X52.11 Y56.488 E10.04317
G1 X52.012 Y56.289 E10.04602
G1 X51.986 Y56.209 E10.0471
G1 X51.941 Y56.11 E10.0485
G1 X51.927 Y55.941 E10.05067
G1 X51.879 Y55.773 E10.05292
G1 X51.75 Y55.412 E10.05785
G1 X52.121 Y55.235 E10.06313
G1 X52.266 Y55.472 E10.0667
G1 X52.405 Y55.817 E10.07148
G1 X52.488 Y56.082 E10.07505
G1 X52.599 Y55.978 E10.077
G1 X52.763 Y55.905 E10.07931
G1 X52.8 Y55.911 E10.07979
G1 X52.8 Y53.021 E10.11692
G0 F1200 X52.8 Y52.547
G1 F300 X52.8 Y52.018 E10.12372
G1 X53.032 Y51.872 E10.12724
G1 X53.152 Y51.727 E10.12966
G1 X53.165 Y51.525 E10.13226
G1 X53.111 Y51.428 E10.13369
G1 X53.097 Y51.391 E10.1342
G1 X53.085 Y51.308 E10.13528
G1 X53.089 Y51.234 E10.13623
G1 X53.098 Y51.19 E10.13681
G1 X53.191 Y50.95 E10.14011
G1 X53.22 Y50.81 E10.14195
G1 X53.181 Y50.624 E10.14439
G1 X53.187 Y50.573 E10.14505
G1 X53.21 Y50.554 E10.14544
G1 X53.281 Y50.367 E10.14801
G1 X53.322 Y50.28 E10.14924
G1 X53.371 Y50.241 E10.15005
G1 X53.546 Y50.163 E10.15251
G1 X53.617 Y50.145 E10.15345
G1 X53.722 Y50.147 E10.1548
G1 X53.834 Y50.169 E10.15627
G1 X53.955 Y50.175 E10.15782
G1 X54 Y50.166 E10.15841
G1 X54 Y51.149 E10.17104
G1 X54.298 Y51.385 E10.17593
G1 X54.4 Y51.487 E10.17778
G1 X54.535 Y51.607 E10.1801
G1 X54.582 Y51.633 E10.18079
G1 X54.714 Y51.664 E10.18254
G1 X54.759 Y51.608 E10.18346
G1 X54.721 Y51.528 E10.1846
G1 X54.569 Y51.336 E10.18774
G1 X54.398 Y51.036 E10.19218
G1 X54.741 Y50.798 E10.19754
G1 X54.922 Y51.016 E10.20119
G1 X54.99 Y51.087 E10.20245
G1 X55.124 Y51.177 E10.20452
G1 X55.189 Y50.851 E10.20879
G1 X55.2 Y50.824 E10.20917
G1 X55.2 Y50.343 E10.21535
G0 F1200 X55.136 Y49.808
G1 F300 X55.066 Y49.797 E10.21626
G1 X54.981 Y49.761 E10.21745
G1 X54.75 Y49.587 E10.22116
G1 X54.6 Y49.516 E10.2233
G1 X54.563 Y49.493 E10.22386
G1 X54.423 Y49.33 E10.22662
G1 X54.352 Y49.295 E10.22763
G1 X54.273 Y49.238 E10.22889
G1 X54.072 Y49.257 E10.23148
G1 X54 Y49.275 E10.23243
G1 X54 Y47.565 E10.25441
G0 F1200 X54 Y47.181
G1 F300 X54.108 Y47.124 E10.25598
G1 X54.218 Y47.105 E10.25741
G1 X54.346 Y47.072 E10.25911
G1 X54.589 Y47.041 E10.26226
G1 X54.749 Y47.009 E10.26435
G1 X54.816 Y46.978 E10.2653
G1 X54.932 Y46.953 E10.26683
G1 X55.032 Y46.913 E10.26821
G1 X55.077 Y46.884 E10.2689
G1 X55.2 Y46.827 E10.27064
G1 X55.2 Y46.25 E10.27805
G0 F1200 X54.218 Y47.105
G0 X54 Y47.181
G1 F300 X54 Y45.738 E10.2966
G0 F1200 X54 Y44.767
G1 F300 X54 Y44.368 E10.30172
G1 X53.997 Y44.364 E10.30179
G1 X53.913 Y44.294 E10.30319
G1 X53.816 Y44.162 E10.3053
G1 X53.653 Y44.255 E10.30771
G1 X53.418 Y44.33 E10.31088
G1 X53.234 Y44.015 E10.31557
G1 X53.455 Y43.809 E10.31945
G1 X53.411 Y43.758 E10.32031
G1 X53.348 Y43.703 E10.32139
G1 X53.278 Y43.66 E10.32244
G1 X52.913 Y43.536 E10.3274
G1 X52.8 Y43.454 E10.32919
G1 X52.8 Y48.6 E10.39532
G0 F1200 X52.8 Y49.296
G1 F300 X52.8 Y50.267 E10.40779
G0 F1200 X54 Y51.906
G1 F300 X54 Y52.314 E10.41304
G0 F1200 X54 Y52.819
G1 F300 X54 Y53.593 E10.42298
G0 F1200 X54 Y54.092
G1 F300 X54 Y54.444 E10.42751
G0 F1200 X50.4 Y54.531
G1 F300 X50.4 Y55.269 E10.43699
G0 F1200 X50.4 Y55.783
G1 F300 X50.4 Y56.214 E10.44253
G0 F1200 X50.4 Y56.943
G1 F300 X50.4 Y57.511 E10.44983
G0 F1200 X49.2 Y57.444
G1 F300 X49.2 Y55.663 E10.47271
G0 F1200 X49.524 Y55.136
G1 F300 X49.589 Y55.1 E10.47367
G1 X49.558 Y54.735 E10.47837
G1 X49.544 Y54.654 E10.47943
G1 X49.53 Y54.63 E10.47979
G1 X49.524 Y54.607 E10.48009
G1 X49.5 Y54.587 E10.48049
G1 X49.347 Y54.501 E10.48275
G1 X49.25 Y54.336 E10.48521
G1 X49.334 Y54.094 E10.4885
G1 X49.35 Y54.01 E10.4896
G1 X49.494 Y53.793 E10.49294
G1 X49.798 Y53.793 E10.49685
G1 X50.007 Y53.52 E10.50127
G1 X50.165 Y53.884 E10.50637
G1 X50.257 Y54.014 E10.50841
G1 X50.302 Y54.135 E10.51007
G1 X50.4 Y54.119 E10.51135
G1 X50.4 Y48.779 E10.57997
G0 F1200 X49.553 Y47.785
G0 X49.2 Y49.398
G1 F300 X49.2 Y54.934 E10.6511
G1 X49.231 Y54.939 E10.65151
G1 X49.349 Y55.001 E10.65322
G1 X49.524 Y55.136 E10.65606
G0 F1200 X45.6 Y54.314
G1 F300 X45.6 Y53.212 E10.67022
G0 F1200 X45.6 Y52.609
G1 F300 X45.6 Y52.217 E10.67526
G0 F1200 X48 Y45.116
G1 F300 X48 Y44.198 E10.68705
G0 F1200 X48 Y43.594
G1 F300 X48 Y43.424 E10.68924
G0 F1200 X48 Y42.709
G1 F300 X48 Y42.587 E10.6908
G0 F1200 X46.8 Y43.559
G1 F300 X46.8 Y43.673 E10.69227
G0 F1200 X45.6 Y44.647
G1 F300 X45.6 Y44.922 E10.6958
G0 F1200 X50.4 Y45.058
G1 F300 X50.4 Y45.683 E10.70383
G0 F1200 X51.6 Y45.7
G1 F300 X51.6 Y43.946 E10.72637
G0 F1200 X51.6 Y43.122
G1 F300 X51.6 Y42.859 E10.72975
G1 X51.445 Y42.725 E10.73238
G1 X51.373 Y42.677 E10.7335
G1 X51.293 Y42.646 E10.7346
G1 X51.189 Y42.623 E10.73597
G1 X51.108 Y42.619 E10.73701
G1 X51.03 Y42.788 E10.7394
G1 X50.947 Y42.871 E10.74091
G1 X50.819 Y42.916 E10.74265
G1 X50.694 Y42.921 E10.74426
G1 X50.651 Y42.935 E10.74484
G1 X50.454 Y43.067 E10.74789
G1 X50.4 Y43.019 E10.74882
G1 X50.4 Y44.317 E10.7655
G0 F1200 X55.2 Y47.612
G1 F300 X55.2 Y48.106 E10.77184
G0 F1200 X55.2 Y48.892
G1 F300 X55.2 Y49.804 E10.78356
G1 X55.136 Y49.808 E10.78439
G0 F1200 X44.972 Y45.6
;TIME_ELAPSED:199.198550
;LAYER:7
G0 X44.972 Y45.6 Z2.75
;TYPE:FILL
G1 F300 X45.192 Y45.6 E10.78721
G0 F1200 X45.847 Y45.38
G1 F300 X45.886 Y45.304 E10.78831
G1 X46.164 Y45.357 E10.79195
G1 X46.278 Y45.351 E10.79342
G1 X46.388 Y45.316 E10.7949
G1 X46.536 Y45.18 E10.79748
G1 X46.563 Y45.007 E10.79973
G1 X46.508 Y44.85 E10.80187
G1 X46.387 Y44.744 E10.80394
G1 X46.125 Y44.66 E10.80747
G1 X46.125 Y44.577 E10.80854
G1 X46.287 Y44.522 E10.81074
G1 X46.361 Y44.4 E10.81257
G1 X46.923 Y44.4 E10.81979
G0 F1200 X48.119 Y44.4
G1 F300 X49.067 Y44.4 E10.83197
G1 X48.992 Y44.353 E10.83311
G1 X48.647 Y44.021 E10.83926
G1 X49.022 Y43.896 E10.84434
G1 X49.107 Y43.832 E10.84571
G1 X49.119 Y43.722 E10.84713
G1 X48.994 Y43.688 E10.8488
G1 X48.887 Y43.666 E10.8502
G1 X48.847 Y43.667 E10.85071
G1 X48.749 Y43.688 E10.852
G1 X48.322 Y43.81 E10.85771
G1 X48.177 Y43.409 E10.86319
G1 X48.539 Y43.25 E10.86827
G1 X48.701 Y43.2 E10.87045
G1 X47.989 Y43.2 E10.8796
G0 F1200 X49.685 Y43.2
G1 F300 X50.105 Y43.2 E10.88499
G0 F1200 X50.585 Y43.2
G1 F300 X51.297 Y43.2 E10.89414
G1 X51.381 Y43.27 E10.89555
G1 X51.398 Y43.284 E10.89583
G1 X51.408 Y43.305 E10.89613
G1 X51.414 Y43.326 E10.89641
G1 X51.417 Y43.364 E10.8969
G1 X51.39 Y43.599 E10.89994
G1 X51.339 Y43.751 E10.902
G1 X51.322 Y43.876 E10.90362
G1 X51.373 Y44.018 E10.90556
G1 X51.464 Y44.13 E10.90741
G1 X51.557 Y44.192 E10.90885
G1 X51.701 Y44.232 E10.91077
G1 X51.803 Y44.323 E10.91253
G1 X51.87 Y44.4 E10.91384
G1 X49.667 Y44.4 E10.94214
G1 X49.69 Y44.448 E10.94283
G1 X49.74 Y44.609 E10.945
G1 X49.742 Y44.741 E10.94669
G1 X49.719 Y44.85 E10.94812
G1 X49.675 Y44.953 E10.94956
G1 X49.642 Y45.029 E10.95063
G1 X49.656 Y45.114 E10.95173
G1 X49.71 Y45.234 E10.95342
G1 X49.731 Y45.252 E10.95378
G1 X49.772 Y45.278 E10.9544
G1 X49.953 Y45.171 E10.95711
G1 X50.146 Y45.159 E10.95959
G1 X50.241 Y45.179 E10.96084
G1 X50.369 Y45.237 E10.96264
G1 X50.483 Y45.329 E10.96453
G1 X50.582 Y45.214 E10.96648
G1 X50.692 Y45.129 E10.96826
G1 X50.895 Y45.07 E10.97098
G1 X51.027 Y45.077 E10.97268
G1 X51.158 Y45.111 E10.97442
G1 X51.396 Y45.242 E10.97791
G1 X51.497 Y45.318 E10.97953
G1 X51.581 Y45.409 E10.98112
G1 X51.676 Y45.572 E10.98355
G1 X51.662 Y45.6 E10.98395
G1 X52.958 Y45.6 E11.0006
G0 F1200 X53.749 Y45.6
G1 F300 X54.11 Y45.6 E11.00524
G0 F1200 X54.617 Y45.6
G1 F300 X54.82 Y45.6 E11.00785
G1 X54.891 Y45.743 E11.0099
G1 X55.057 Y46.03 E11.01416
G1 X55.121 Y46.172 E11.01616
G1 X55.06 Y46.222 E11.01718
G1 X54.606 Y46.336 E11.02319
G1 X54.459 Y46.43 E11.02543
G1 X54.392 Y46.558 E11.02729
G1 X54.404 Y46.728 E11.02948
G1 X54.455 Y46.8 E11.03061
G1 X50.253 Y46.8 E11.08461
G0 F1200 X49.241 Y46.685
G1 F300 X49.172 Y46.591 E11.08611
G1 X49.147 Y46.54 E11.08684
G1 X48.846 Y46.364 E11.09132
G1 X48.961 Y46.094 E11.09509
G1 X49.087 Y45.995 E11.09715
G1 X49.145 Y45.918 E11.09839
G1 X49.163 Y45.85 E11.09929
G1 X49.164 Y45.824 E11.09962
G1 X49.149 Y45.6 E11.10251
G1 X48.138 Y45.6 E11.1155
G0 F1200 X47.52 Y45.6
G1 F300 X46.081 Y45.6 E11.13399
G1 X45.847 Y45.38 E11.13812
G0 F1200 X44.874 Y46.8
G1 F300 X44.898 Y46.907 E11.13953
G1 X44.676 Y47.082 E11.14316
G1 X44.582 Y47.038 E11.14449
G1 X44.557 Y47.039 E11.14481
G1 X44.336 Y46.976 E11.14777
G1 X44.228 Y46.962 E11.14917
G1 X44.195 Y46.953 E11.14961
G1 X44.076 Y46.955 E11.15114
G1 X44.045 Y46.979 E11.15164
G1 X44.02 Y47.022 E11.15228
G1 X43.997 Y47.142 E11.15385
G1 X44.004 Y47.189 E11.15446
G1 X44.012 Y47.212 E11.15477
G1 X44.032 Y47.245 E11.15527
G1 X44.065 Y47.283 E11.15591
G1 X44.154 Y47.407 E11.15788
G1 X44.314 Y47.563 E11.16075
G1 X44.485 Y47.642 E11.16317
G1 X44.558 Y47.651 E11.16411
G1 X44.708 Y47.701 E11.16614
G1 X44.812 Y47.795 E11.16795
G1 X44.898 Y47.903 E11.16972
G1 X44.916 Y47.912 E11.16998
G1 X44.977 Y47.93 E11.1708
G1 X45.015 Y47.929 E11.17128
G1 X45.192 Y47.889 E11.17362
G1 X45.432 Y47.812 E11.17685
G1 X45.67 Y47.65 E11.18055
G1 X45.955 Y47.935 E11.18573
G1 X45.899 Y48 E11.18684
G1 X52.81 Y48 E11.27564
G1 X52.791 Y48.029 E11.27609
G1 X52.784 Y48.188 E11.27813
G1 X52.843 Y48.336 E11.28018
G1 X52.795 Y48.389 E11.2811
G1 X52.614 Y48.336 E11.28352
G1 X52.428 Y48.418 E11.28613
G1 X52.374 Y48.587 E11.28841
G1 X52.416 Y48.882 E11.29224
G1 X52.519 Y49.056 E11.29484
G1 X52.664 Y49.165 E11.29717
G1 X52.732 Y49.2 E11.29815
G1 X50.188 Y49.2 E11.33084
G0 F1200 X49.224 Y49.2
G1 F300 X45.579 Y49.2 E11.37768
G1 X45.366 Y49.285 E11.38063
G1 X45.013 Y49.388 E11.38535
G1 X45.013 Y49.33 E11.3861
G1 X44.947 Y49.347 E11.38697
G1 X44.694 Y49.339 E11.39023
G1 X44.631 Y49.347 E11.39104
G1 X44.531 Y49.368 E11.39235
G1 X44.492 Y49.387 E11.39291
G1 X44.42 Y49.404 E11.39386
G1 X44.377 Y49.432 E11.39452
G1 X44.327 Y49.475 E11.39537
G1 X44.151 Y49.644 E11.3985
G1 X44.196 Y49.721 E11.39965
G1 X44.544 Y49.621 E11.4043
G1 X44.576 Y50.116 E11.41068
G1 X44.442 Y50.145 E11.41244
G1 X44.435 Y50.152 E11.41257
G1 X44.278 Y50.221 E11.41477
G1 X44.016 Y50.294 E11.41826
G1 X43.965 Y50.328 E11.41905
G1 X43.997 Y50.4 E11.42006
G1 X55.343 Y50.4 E11.56586
G1 X55.331 Y50.469 E11.56676
G1 X55.313 Y50.531 E11.56759
G1 X55.274 Y50.599 E11.56859
G1 X54.956 Y50.69 E11.57285
G1 X55.125 Y50.926 E11.57658
G1 X55.123 Y51.037 E11.578
G1 X55.125 Y51.055 E11.57823
G1 X55.051 Y51.283 E11.58131
G1 X54.919 Y51.6 E11.58573
G1 X54.561 Y51.6 E11.59033
G0 F1200 X53.882 Y51.6
G1 F300 X45.71 Y51.6 E11.69534
G1 X45.756 Y51.66 E11.69631
G1 X45.62 Y51.866 E11.69948
G1 X45.503 Y51.943 E11.70128
G1 X45.5 Y51.944 E11.70132
G1 X45.446 Y51.979 E11.70215
G1 X45.345 Y52.061 E11.70382
G1 X45.16 Y52.256 E11.70727
G1 X44.967 Y52.393 E11.71031
G1 X44.871 Y52.484 E11.71201
G1 X44.815 Y52.579 E11.71343
G1 X44.81 Y52.623 E11.714
G1 X44.831 Y52.69 E11.7149
G1 X44.855 Y52.714 E11.71534
G1 X44.91 Y52.723 E11.71605
G1 X45.044 Y52.693 E11.71782
G1 X45.335 Y52.58 E11.72183
G1 X45.471 Y52.557 E11.7236
G1 X45.59 Y52.558 E11.72513
G1 X45.81 Y52.592 E11.72799
G1 X46.125 Y52.615 E11.73205
G1 X46.154 Y52.8 E11.73446
G1 X49.369 Y52.8 E11.77577
G1 X49.356 Y52.872 E11.77671
G1 X49.36 Y52.994 E11.77828
G1 X49.374 Y53.039 E11.77888
G1 X49.374 Y53.061 E11.77916
G1 X49.363 Y53.092 E11.77959
G1 X49.28 Y53.277 E11.78219
G1 X49.252 Y53.516 E11.78528
G1 X49.268 Y53.779 E11.78867
G1 X49.419 Y53.999 E11.7921
G0 F1200 X49.421 Y54
G1 F300 X45.424 Y54 E11.84346
G1 X45.513 Y54.119 E11.84537
G1 X45.632 Y54.443 E11.8498
G1 X45.696 Y54.553 E11.85144
G1 X45.775 Y54.671 E11.85326
G1 X45.868 Y54.779 E11.8551
G1 X45.906 Y54.813 E11.85575
G1 X45.941 Y54.822 E11.85622
G1 X45.958 Y54.835 E11.85649
G1 X46.026 Y54.835 E11.85736
G1 X46.061 Y54.687 E11.85932
G1 X46.118 Y54.551 E11.86121
G1 X46.135 Y54.44 E11.86266
G1 X46.141 Y54.431 E11.86279
G1 X46.142 Y54.402 E11.86317
G1 X46.222 Y54.212 E11.86582
G1 X46.295 Y54.192 E11.86679
G1 X46.318 Y54.153 E11.86737
G1 X46.614 Y54.03 E11.87149
G1 X46.753 Y54.265 E11.875
G1 X46.777 Y54.354 E11.87618
G1 X46.769 Y54.464 E11.8776
G1 X46.781 Y54.544 E11.87864
G1 X46.744 Y54.692 E11.8806
G1 X46.68 Y54.808 E11.8823
G1 X46.591 Y54.927 E11.88421
G1 X46.565 Y54.971 E11.88487
G1 X46.58 Y55.045 E11.88584
G1 X46.589 Y55.2 E11.88783
G1 X48.608 Y55.2 E11.91378
G1 X48.567 Y55.4 E11.9164
G1 X48.577 Y55.505 E11.91776
G1 X48.647 Y55.665 E11.92
G1 X48.789 Y55.781 E11.92236
G1 X48.903 Y55.819 E11.9239
G1 X49.066 Y55.819 E11.92599
G1 X49.099 Y55.877 E11.92685
G1 X49.074 Y55.919 E11.92748
G1 X49.246 Y56.164 E11.93133
G1 X49.331 Y56.147 E11.93244
G1 X49.366 Y56.208 E11.93334
G1 X49.387 Y56.218 E11.93364
G1 X49.429 Y56.293 E11.93475
G1 X49.447 Y56.343 E11.93543
G1 X49.455 Y56.4 E11.93617
G1 X47.54 Y56.4 E11.96078
G0 F1200 X49.455 Y56.4
G0 X50.129 Y56.4
G1 F300 X51.684 Y56.4 E11.98076
G0 F1200 X52.038 Y56.4
G1 F300 X52.159 Y56.4 E11.98231
G1 X52.176 Y56.384 E11.98261
G1 X52.043 Y56.143 E11.98615
G1 X51.992 Y56.08 E11.98719
G1 X51.904 Y55.941 E11.98931
G1 X51.843 Y55.754 E11.99183
G1 X51.832 Y55.629 E11.99345
G1 X51.879 Y55.453 E11.99579
G1 X51.984 Y55.346 E11.99771
G1 X52.229 Y55.219 E12.00126
G1 X52.464 Y55.461 E12.00559
G1 X52.378 Y55.618 E12.00789
G1 X52.395 Y55.681 E12.00873
G1 X52.467 Y55.837 E12.01094
G1 X52.491 Y55.92 E12.01205
G1 X52.535 Y56.029 E12.01356
G1 X52.597 Y56.13 E12.01508
G1 X52.655 Y56.161 E12.01593
G1 X52.718 Y56.135 E12.0168
G1 X52.874 Y56.038 E12.01917
G1 X52.914 Y56.001 E12.01987
G1 X52.995 Y55.916 E12.02137
G1 X53.054 Y55.842 E12.02259
G1 X53.105 Y55.767 E12.02376
G1 X53.13 Y55.697 E12.02471
G1 X53.078 Y55.648 E12.02563
G1 X52.868 Y55.518 E12.0288
G1 X52.553 Y55.208 E12.03448
G1 X52.55 Y55.2 E12.03459
G1 X51.107 Y55.2 E12.05313
G0 F1200 X50.619 Y55.2
G1 F300 X50.097 Y55.2 E12.05984
G1 X50.082 Y55.17 E12.06027
G1 X50.088 Y55.022 E12.06218
G1 X50.154 Y54.686 E12.06658
G1 X50.169 Y54.622 E12.06742
G1 X50.239 Y54.444 E12.06988
G1 X50.383 Y54.122 E12.07441
G1 X50.356 Y54.109 E12.0748
G1 X50.413 Y54 E12.07638
G1 X53.457 Y54 E12.11549
G1 X53.348 Y53.943 E12.11707
G1 X53.348 Y53.574 E12.12181
G1 X53.786 Y53.577 E12.12744
G1 X54.201 Y53.706 E12.13303
G1 X54.237 Y53.726 E12.13355
G1 X54.292 Y53.742 E12.13429
G1 X54.324 Y53.711 E12.13486
G1 X54.343 Y53.686 E12.13527
G1 X54.367 Y53.636 E12.13598
G1 X54.383 Y53.581 E12.13672
G1 X54.406 Y53.356 E12.13962
G1 X54.432 Y53.254 E12.14097
G1 X54.496 Y53.105 E12.14306
G1 X54.526 Y52.942 E12.14519
G1 X54.443 Y52.89 E12.14645
G1 X54.328 Y52.832 E12.1481
G1 X54.045 Y52.809 E12.15175
G1 X54.044 Y52.8 E12.15187
G1 X50.31 Y52.8 E12.19985
G0 F1200 X49.421 Y54
G1 F300 X49.419 Y53.999 E12.19988
G0 F1200 X49.394 Y55.2
G1 F300 X49.098 Y55.2 E12.20368
G0 F1200 X53.317 Y55.2
G1 F300 X53.502 Y55.2 E12.20606
G0 F1200 X54.425 Y48
G1 F300 X55.466 Y48 E12.21943
G0 F1200 X53.624 Y44.4
G1 F300 X52.384 Y44.4 E12.23537
G0 F1200 X52.689 Y43.497
G1 F300 X52.556 Y43.413 E12.23739
G1 X52.375 Y43.23 E12.2407
G1 X52.339 Y43.2 E12.2413
G1 X52.045 Y43.2 E12.24508
G0 F1200 X52.689 Y43.497
G1 F300 X52.92 Y43.585 E12.24825
G1 X52.947 Y43.59 E12.2486
G1 X53.015 Y43.626 E12.24959
G1 X53.047 Y43.636 E12.25002
G1 X53.065 Y43.65 E12.25032
G1 X53.221 Y43.728 E12.25256
G1 X53.399 Y43.847 E12.25531
G1 X53.669 Y44.127 E12.26031
G1 X53.654 Y44.168 E12.26087
G1 X53.624 Y44.4 E12.26387
G0 F1200 X49.241 Y46.685
G1 F300 X48.88 Y46.8 E12.26874
G1 X44.874 Y46.8 E12.32022
G0 F1200 X43.913 Y49.2
G1 F300 X43.729 Y49.2 E12.32258
G0 F1200 X44.375 Y51.6
G1 F300 X44.816 Y51.6 E12.32825
G0 F1200 X48.88 Y46.8
G0 X45.6 Y44.252
;TIME_ELAPSED:226.122771
;LAYER:8
G0 X45.6 Y44.252 Z3.1
;TYPE:FILL
G1 F300 X45.698 Y44.174 E12.32986
G1 X45.822 Y44.077 E12.33188
G1 X45.982 Y43.974 E12.33433
G1 X46.292 Y43.834 E12.3387
G1 X46.403 Y43.753 E12.34046
G1 X46.546 Y43.601 E12.34315
G1 X46.612 Y43.552 E12.3442
G1 X46.678 Y43.515 E12.34517
G1 X46.728 Y43.498 E12.34585
G1 X46.8 Y43.458 E12.34691
G1 X46.8 Y53.497 E12.47591
G0 F1200 X46.8 Y54.026
G1 F300 X46.8 Y55.093 E12.48962
G1 X46.84 Y54.978 E12.49119
G1 X46.941 Y54.798 E12.49384
G1 X46.954 Y54.774 E12.49419
G1 X47.144 Y54.612 E12.4974
G1 X47.38 Y54.786 E12.50116
G1 X47.405 Y54.786 E12.50149
G1 X47.45 Y54.778 E12.50207
G1 X47.49 Y54.76 E12.50264
G1 X47.628 Y54.738 E12.50443
G1 X47.713 Y54.751 E12.50554
G1 X47.853 Y54.751 E12.50734
G1 X48 Y55.066 E12.5118
G1 X48 Y46.088 E12.62717
G1 X48.037 Y46.088 E12.62764
G1 X48.18 Y46.014 E12.62971
G1 X48.249 Y45.945 E12.63097
G1 X48.484 Y45.625 E12.63607
G1 X48.48 Y45.617 E12.63618
G1 X48.64 Y45.375 E12.63991
G1 X48.688 Y45.279 E12.64129
G1 X48.723 Y45.234 E12.64202
G1 X48.815 Y45.159 E12.64355
G1 X48.948 Y45.062 E12.64566
G1 X48.995 Y45.056 E12.64627
G1 X49.089 Y45.1 E12.64761
G1 X49.178 Y45.195 E12.64928
G1 X49.2 Y45.287 E12.65049
G0 F1200 X49.2 Y45.407
G1 F300 X49.2 Y45.543 E12.65224
G0 F1200 X49.2 Y46.306
G1 F300 X49.2 Y46.84 E12.6591
G0 F1200 X49.2 Y47.646
G1 F300 X49.2 Y55.355 E12.75816
G1 X49.216 Y55.356 E12.75837
G1 X49.317 Y55.333 E12.7597
G1 X49.376 Y55.316 E12.76049
G1 X49.49 Y55.274 E12.76205
G1 X49.539 Y55.229 E12.7629
G1 X49.543 Y55.065 E12.76501
G1 X49.504 Y54.794 E12.76853
G1 X49.521 Y54.504 E12.77226
G1 X49.494 Y54.398 E12.77367
G1 X49.495 Y54.362 E12.77413
G1 X49.488 Y54.342 E12.7744
G1 X49.481 Y54.268 E12.77536
G1 X49.449 Y54.185 E12.7765
G1 X49.422 Y54.005 E12.77884
G1 X49.468 Y53.846 E12.78097
G1 X49.52 Y53.751 E12.78236
G1 X49.573 Y53.62 E12.78417
G1 X49.575 Y53.594 E12.78451
G1 X49.532 Y53.279 E12.78859
G1 X49.51 Y53.215 E12.78946
G1 X49.48 Y53.074 E12.79132
G1 X49.445 Y52.981 E12.79259
G1 X49.433 Y52.957 E12.79294
G1 X49.281 Y52.772 E12.79601
G1 X49.272 Y52.632 E12.79782
G1 X49.287 Y52.455 E12.8001
G0 F1200 X49.286 Y52.455
G1 F300 X49.313 Y52.267 E12.80254
G1 X49.329 Y52.217 E12.80322
G1 X49.337 Y52.096 E12.80477
G1 X49.372 Y52 E12.80609
G1 X49.562 Y51.628 E12.81145
G1 X49.664 Y51.754 E12.81354
G1 X49.729 Y51.743 E12.81438
G1 X49.741 Y51.711 E12.81482
G1 X50.025 Y51.685 E12.81849
G1 X50.123 Y51.848 E12.82093
G1 X50.162 Y51.989 E12.82281
G1 X50.178 Y52.105 E12.82432
G1 X50.249 Y52.248 E12.82637
G1 X50.307 Y52.342 E12.82779
G1 X50.325 Y52.393 E12.82848
G1 X50.4 Y52.539 E12.83059
G1 X50.4 Y47.07 E12.90087
G0 F1200 X50.4 Y46.99
G1 F300 X50.4 Y45.268 E12.92299
G1 X50.587 Y45.238 E12.92543
G1 X50.692 Y45.251 E12.92679
G1 X50.73 Y45.274 E12.92736
G1 X50.791 Y45.299 E12.9282
G1 X50.864 Y45.365 E12.92947
G1 X50.993 Y45.509 E12.93195
G1 X51.009 Y45.535 E12.93235
G1 X51.052 Y45.68 E12.93429
G1 X51.147 Y45.849 E12.93678
G1 X51.295 Y45.898 E12.93878
G1 X51.432 Y45.883 E12.94055
G1 X51.6 Y45.76 E12.94323
G1 X51.6 Y56.95 E13.08702
G1 X51.665 Y56.907 E13.08802
G1 X51.76 Y56.86 E13.08938
G1 X51.85 Y56.796 E13.0908
G1 X51.894 Y56.738 E13.09174
G1 X51.901 Y56.705 E13.09217
G1 X51.873 Y56.522 E13.09455
G1 X51.927 Y56.273 E13.09782
G1 X52.234 Y56.295 E13.10178
G1 X52.227 Y56.18 E13.10326
G1 X52.181 Y56.108 E13.10436
G1 X52.169 Y56.038 E13.10527
G1 X52.135 Y55.963 E13.10633
G1 X52.205 Y55.694 E13.1099
G1 X52.416 Y55.628 E13.11274
G1 X52.444 Y55.616 E13.11313
G1 X52.49 Y55.564 E13.11402
G1 X52.49 Y55.54 E13.11433
G1 X52.489 Y55.492 E13.11495
G1 X52.466 Y55.427 E13.11583
G1 X52.437 Y55.359 E13.11678
G1 X52.418 Y55.332 E13.11721
G1 X52.361 Y55.292 E13.1181
G1 X52.159 Y55.212 E13.1209
G1 X52.015 Y55.036 E13.12382
G1 X52.146 Y54.772 E13.1276
G1 X52.427 Y54.784 E13.13122
G1 X52.633 Y54.849 E13.13399
G1 X52.744 Y54.938 E13.13582
G1 X52.8 Y55.004 E13.13693
G1 X52.8 Y44.068 E13.27746
G1 X52.972 Y43.984 E13.27992
G1 X53.031 Y43.974 E13.28069
G1 X53.059 Y44.023 E13.28141
G1 X53.186 Y44.044 E13.28307
G1 X53.207 Y44.06 E13.28341
G1 X53.254 Y44.067 E13.28402
G1 X53.301 Y44.104 E13.28479
G1 X53.359 Y44.101 E13.28553
G1 X53.414 Y44.201 E13.287
G1 X53.464 Y44.336 E13.28885
G1 X53.666 Y44.432 E13.29172
G1 X53.785 Y44.444 E13.29326
G1 X53.897 Y44.438 E13.2947
G1 X53.979 Y44.472 E13.29584
G1 X54 Y44.491 E13.2962
G1 X54 Y44.808 E13.30028
G0 F1200 X54 Y45.374
G1 F300 X54 Y45.616 E13.30339
G0 F1200 X54 Y46.234
G1 F300 X54 Y46.446 E13.30611
G0 F1200 X54 Y46.962
G1 F300 X54 Y47.784 E13.31667
G1 X54.058 Y47.836 E13.31768
G1 X54.166 Y47.883 E13.31919
G1 X54.272 Y47.911 E13.3206
G1 X54.501 Y48.01 E13.3238
G1 X54.642 Y48.044 E13.32567
G1 X54.742 Y48.052 E13.32696
G1 X54.831 Y48.049 E13.3281
G1 X55.194 Y47.98 E13.33285
G1 X55.2 Y47.979 E13.33293
G1 X55.2 Y46.659 E13.34989
G0 F1200 X55.2 Y48.479
G1 F300 X55.2 Y50.579 E13.37687
G1 X54.956 Y50.432 E13.38053
G1 X54.834 Y50.388 E13.3822
G1 X54.712 Y50.391 E13.38377
G1 X54.507 Y50.464 E13.38656
G1 X54.467 Y50.761 E13.39041
G1 X54.599 Y50.914 E13.39301
G1 X54.808 Y50.991 E13.39587
G1 X55.035 Y51.062 E13.39893
G1 X55.032 Y51.132 E13.39983
G1 X54.932 Y51.483 E13.40452
G1 X54.901 Y51.572 E13.40573
G1 X54.845 Y51.693 E13.40744
G1 X54.823 Y51.725 E13.40794
G1 X54.807 Y51.74 E13.40822
G1 X54.764 Y51.758 E13.40882
G1 X54.729 Y51.751 E13.40928
G1 X54.661 Y51.717 E13.41026
G1 X54.646 Y51.704 E13.41051
G1 X54.551 Y51.598 E13.41234
G1 X54.332 Y51.216 E13.418
G1 X54.228 Y51.106 E13.41995
G1 X54.079 Y51.027 E13.42211
G1 X54 Y51.037 E13.42314
G1 X54 Y48.376 E13.45733
G0 F1200 X54 Y51.94
G1 F300 X54 Y53.736 E13.48041
G0 F1200 X50.4 Y52.941
G1 F300 X50.4 Y54.595 E13.50166
G0 F1200 X50.4 Y55.404
G1 F300 X50.4 Y55.995 E13.50926
G0 F1200 X50.4 Y56.636
G1 F300 X50.4 Y57.104 E13.51527
G0 F1200 X49.2 Y56.959
G1 F300 X49.2 Y55.916 E13.52867
G0 F1200 X48 Y56.513
G1 F300 X47.837 Y56.559 E13.53085
G1 X47.698 Y56.547 E13.53264
G1 X47.635 Y56.522 E13.53351
G1 X47.624 Y56.477 E13.53411
G1 X47.621 Y56.448 E13.53448
G1 X47.635 Y56.406 E13.53505
G1 X47.718 Y56.295 E13.53683
G1 X47.75 Y56.219 E13.53789
G1 X47.76 Y56.075 E13.53975
G1 X47.58 Y55.772 E13.54427
G1 X47.317 Y55.918 E13.54814
G1 X47.163 Y56.127 E13.55148
G1 X47.098 Y56.149 E13.55236
G1 X47.082 Y56.149 E13.55256
G1 X47.018 Y56.138 E13.5534
G1 X46.921 Y56.087 E13.55481
G1 X46.901 Y56.069 E13.55515
G1 X46.88 Y56.034 E13.55568
G1 X46.816 Y55.978 E13.55677
G1 X46.8 Y55.946 E13.55723
G1 X46.8 Y55.367 E13.56467
G0 F1200 X48 Y55.119
G1 F300 X48 Y56.513 E13.58258
G0 F1200 X45.6 Y54.149
G1 F300 X45.6 Y53.701 E13.58834
G0 F1200 X45.6 Y53.342
G1 F300 X45.6 Y53.139 E13.59095
G0 F1200 X45.6 Y52.608
G1 F300 X45.6 Y51.488 E13.60534
G0 F1200 X45.6 Y51.041
G1 F300 X45.592 Y51.028 E13.60553
G1 X45.383 Y51.063 E13.60826
G1 X45.225 Y51.147 E13.61056
G1 X44.88 Y51.401 E13.61606
G1 X44.745 Y51.569 E13.61883
G1 X44.699 Y51.663 E13.62018
G1 X44.653 Y51.809 E13.62214
G1 X44.612 Y51.89 E13.62331
G1 X44.557 Y51.89 E13.62402
G1 X44.515 Y51.859 E13.62469
G1 X44.457 Y51.78 E13.62595
G1 X44.417 Y51.686 E13.62726
G1 X44.4 Y51.619 E13.62815
G1 X44.4 Y51.486 E13.62986
G0 F1200 X44.4 Y50.477
G1 F300 X44.4 Y50.228 E13.63306
G0 F1200 X44.4 Y49.772
G1 F300 X44.4 Y47.97 E13.65621
G0 F1200 X44.41 Y47.191
G1 F300 X44.4 Y47.19 E13.65634
G1 X44.4 Y46.902 E13.66004
G0 F1200 X44.41 Y47.191
G1 F300 X44.87 Y47.187 E13.66595
G1 X45.066 Y47.227 E13.66852
G1 X45.275 Y47.343 E13.67159
G1 X45.393 Y47.526 E13.67439
G1 X45.471 Y47.702 E13.67687
G1 X45.535 Y47.736 E13.6778
G1 X45.6 Y47.807 E13.67903
G1 X45.6 Y46.801 E13.69196
G0 F1200 X45.6 Y46.332
G1 F300 X45.6 Y45.81 E13.69867
G0 F1200 X45.6 Y45.114
G1 F300 X45.6 Y44.252 E13.70974
G0 F1200 X44.4 Y46.014
G1 F300 X44.4 Y46.31 E13.71355
G0 F1200 X45.6 Y48.263
G1 F300 X45.6 Y51.041 E13.74924
G0 F1200 X49.286 Y52.455
G1 F300 X49.287 Y52.455 E13.74926
G0 F1200 X48 Y45.404
G1 F300 X48 Y44.754 E13.75761
G0 F1200 X50.4 Y44.716
G1 F300 X50.4 Y43.188 E13.77724
G1 X50.629 Y43.282 E13.78043
G1 X50.841 Y43.005 E13.78491
G1 X50.674 Y42.787 E13.78844
G1 X50.663 Y42.764 E13.78876
G1 X50.657 Y42.744 E13.78903
G1 X50.649 Y42.662 E13.79009
G1 X50.955 Y42.675 E13.79403
G1 X51.066 Y42.696 E13.79548
G1 X51.125 Y42.701 E13.79624
G1 X51.183 Y42.716 E13.79701
G1 X51.284 Y42.728 E13.79832
G1 X51.284 Y42.939 E13.80103
G1 X51.329 Y43.064 E13.80273
G1 X51.421 Y43.18 E13.80464
G1 X51.39 Y43.243 E13.80554
G1 X51.359 Y43.273 E13.80609
G1 X51.213 Y43.371 E13.80835
G1 X51.278 Y43.674 E13.81233
G1 X51.523 Y43.715 E13.81553
G1 X51.6 Y43.949 E13.81869
G1 X51.6 Y44.344 E13.82377
G0 F1200 X51.6 Y44.822
G1 F300 X51.6 Y45.466 E13.83204
G0 F1200 X45.062 Y44.875
;TIME_ELAPSED:252.322790
;LAYER:9
G0 X45.062 Y44.875 Z3.45
;TYPE:FILL
G1 F300 X45.019 Y44.919 E13.83283
G1 X45.017 Y44.971 E13.8335
G1 X44.966 Y45.081 E13.83506
G1 X44.95 Y45.248 E13.83722
G1 X44.882 Y45.346 E13.83875
G1 X44.796 Y45.423 E13.84023
G1 X44.734 Y45.442 E13.84106
G1 X44.704 Y45.464 E13.84154
G1 X44.669 Y45.478 E13.84203
G1 X44.669 Y45.532 E13.84272
G1 X44.68 Y45.555 E13.84305
G1 X44.693 Y45.567 E13.84328
G1 X44.717 Y45.582 E13.84364
G1 X44.759 Y45.6 E13.84423
G1 X46.831 Y45.6 E13.87085
G0 F1200 X47.171 Y45.6
G1 F300 X47.224 Y45.351 E13.87412
G1 X47.235 Y45.252 E13.8754
G1 X47.248 Y45.19 E13.87622
G1 X47.288 Y45.122 E13.87723
G1 X47.288 Y45.112 E13.87736
G1 X47.436 Y44.967 E13.88002
G1 X47.5 Y44.852 E13.88171
G1 X47.553 Y44.61 E13.8849
G1 X47.56 Y44.4 E13.8876
G1 X48.133 Y44.4 E13.89496
G0 F1200 X48.593 Y44.4
G1 F300 X48.943 Y44.4 E13.89946
G0 F1200 X49.713 Y44.4
G1 F300 X50.096 Y44.4 E13.90438
G0 F1200 X50.699 Y44.4
G1 F300 X50.73 Y44.49 E13.9056
G1 X50.763 Y44.631 E13.90746
G1 X50.799 Y44.728 E13.90879
G1 X50.81 Y44.744 E13.90904
G1 X50.941 Y44.878 E13.91145
G1 X51.038 Y45.023 E13.91369
G1 X51.138 Y45.224 E13.91658
G1 X51.191 Y45.366 E13.91852
G1 X51.23 Y45.42 E13.91938
G1 X51.335 Y45.6 E13.92206
G1 X53.788 Y45.6 E13.95358
G1 X53.616 Y45.708 E13.95619
G1 X53.506 Y45.745 E13.95768
G1 X53.299 Y45.726 E13.96035
G1 X53.167 Y45.737 E13.96205
G1 X53.036 Y45.785 E13.96384
G1 X52.848 Y45.922 E13.96683
G1 X52.83 Y46.258 E13.97116
G1 X53.138 Y46.303 E13.97516
G1 X53.347 Y46.314 E13.97785
G1 X53.635 Y46.359 E13.98159
G1 X53.742 Y46.349 E13.98297
G1 X53.836 Y46.327 E13.98421
G1 X53.938 Y46.28 E13.98566
G1 X54.038 Y46.202 E13.98729
G1 X54.29 Y45.912 E13.99222
G1 X54.38 Y45.838 E13.99372
G1 X54.535 Y45.741 E13.99607
G1 X54.606 Y45.708 E13.99707
G1 X54.679 Y45.704 E13.99801
G1 X54.707 Y45.707 E13.99838
G1 X54.738 Y45.719 E13.9988
G1 X54.833 Y45.785 E14.00029
G1 X54.868 Y45.824 E14.00096
G1 X54.92 Y45.903 E14.00218
G1 X54.95 Y45.962 E14.00303
G1 X54.988 Y46.076 E14.00457
G1 X55.004 Y46.19 E14.00605
G1 X54.913 Y46.199 E14.00723
G1 X54.638 Y46.207 E14.01076
G1 X54.559 Y46.218 E14.01179
G1 X54.367 Y46.275 E14.01436
G1 X53.986 Y46.491 E14.01999
G1 X53.809 Y46.581 E14.02254
G1 X53.696 Y46.65 E14.02424
G1 X53.556 Y46.8 E14.02688
G1 X49.824 Y46.8 E14.07483
G1 X49.841 Y46.888 E14.07599
G1 X49.884 Y46.951 E14.07697
G1 X49.927 Y46.974 E14.07759
G1 X50.041 Y47.162 E14.08042
G1 X50.033 Y47.23 E14.0813
G1 X50.047 Y47.272 E14.08187
G1 X50.008 Y47.393 E14.0835
G1 X50.039 Y47.416 E14.084
G1 X50.039 Y47.527 E14.08542
G1 X50.06 Y47.564 E14.08597
G1 X50.062 Y47.617 E14.08665
G1 X50.079 Y47.668 E14.08734
G1 X50.09 Y47.742 E14.0883
G1 X50.185 Y47.989 E14.0917
G1 X50.186 Y48 E14.09184
G1 X53.378 Y48 E14.13286
G1 X53.373 Y48.026 E14.1332
G1 X53.398 Y48.179 E14.13519
G1 X53.492 Y48.294 E14.1371
G1 X53.939 Y48.556 E14.14376
G1 X54.042 Y48.58 E14.14512
G1 X54.172 Y48.592 E14.1468
G1 X54.37 Y48.535 E14.14944
G1 X54.533 Y48.459 E14.15175
G1 X54.552 Y48.443 E14.15207
G1 X54.595 Y48.427 E14.15266
G1 X54.702 Y48.375 E14.15419
G1 X54.787 Y48.366 E14.15529
G1 X54.876 Y48.367 E14.15643
G1 X55.021 Y48.337 E14.15834
G1 X55.082 Y48.3 E14.15925
G1 X55.247 Y48.239 E14.16151
G1 X55.299 Y48.239 E14.16218
G1 X55.33 Y48.247 E14.16259
G1 X55.359 Y48.265 E14.16303
G1 X55.406 Y48.36 E14.16439
G1 X55.424 Y48.494 E14.16613
G1 X55.418 Y48.608 E14.1676
G1 X55.368 Y48.838 E14.17062
G1 X55.295 Y49.067 E14.17371
G1 X55.259 Y49.114 E14.17447
G1 X55.248 Y49.125 E14.17467
G1 X55.202 Y49.148 E14.17533
G1 X55.157 Y49.146 E14.17591
G1 X55.045 Y49.109 E14.17743
G1 X54.73 Y49.115 E14.18148
G1 X54.73 Y49.2 E14.18257
G1 X50.288 Y49.2 E14.23965
G0 F1200 X48.924 Y49.2
G1 F300 X48.868 Y49.024 E14.24202
G1 X48.846 Y49.03 E14.24231
G1 X48.753 Y48.681 E14.24695
G1 X48.918 Y48.385 E14.25131
G1 X49.035 Y48.405 E14.25283
G1 X49.03 Y48.198 E14.25549
G1 X48.963 Y48.027 E14.25785
G1 X48.999 Y48 E14.25843
G1 X43.74 Y48 E14.32601
G1 X43.803 Y47.841 E14.32821
G1 X43.86 Y47.546 E14.33207
G1 X43.938 Y47.537 E14.33308
G1 X44.094 Y47.564 E14.33511
G1 X44.186 Y47.588 E14.33633
G1 X44.453 Y47.623 E14.33979
G1 X44.588 Y47.63 E14.34153
G1 X44.978 Y47.575 E14.34659
G1 X44.857 Y47.213 E14.3515
G1 X44.706 Y47.151 E14.35359
G1 X44.599 Y47.146 E14.35497
G1 X44.53 Y47.133 E14.35587
G1 X44.322 Y47.031 E14.35885
G1 X44.212 Y46.987 E14.36037
G1 X43.997 Y46.934 E14.36322
G1 X44.012 Y46.873 E14.36402
G1 X44.034 Y46.8 E14.365
G1 X44.332 Y46.8 E14.36883
G0 F1200 X44.843 Y46.8
G1 F300 X48.402 Y46.8 E14.41456
G1 X48.295 Y46.454 E14.41922
G1 X48.702 Y46.143 E14.4258
G1 X48.869 Y46.037 E14.42834
G1 X49.162 Y45.93 E14.43235
G1 X49.162 Y45.848 E14.4334
G1 X49.131 Y45.761 E14.43459
G1 X49.102 Y45.608 E14.43659
G1 X49.102 Y45.6 E14.43669
G1 X48.746 Y45.6 E14.44127
G0 F1200 X49.797 Y45.6
G1 F300 X50.728 Y45.6 E14.45323
G0 F1200 X50.699 Y44.4
G1 F300 X50.922 Y44.4 E14.4561
G1 X50.873 Y44.301 E14.45752
G1 X50.917 Y44.126 E14.45984
G1 X50.989 Y44.027 E14.46141
G1 X51.126 Y43.94 E14.46349
G1 X51.509 Y43.833 E14.4686
G1 X51.517 Y43.785 E14.46923
G1 X51.514 Y43.71 E14.47019
G1 X51.5 Y43.665 E14.4708
G1 X51.372 Y43.624 E14.47253
G1 X51.322 Y43.627 E14.47317
G1 X51.19 Y43.656 E14.47491
G1 X51.013 Y43.701 E14.47725
G1 X50.703 Y43.765 E14.48132
G1 X50.424 Y43.736 E14.48492
G1 X50.407 Y43.344 E14.48997
G1 X50.846 Y43.259 E14.49571
G1 X51.054 Y43.2 E14.49849
G1 X49.714 Y43.2 E14.51571
G0 F1200 X52.18 Y44.4
G1 F300 X53.614 Y44.4 E14.53414
G0 F1200 X54.914 Y46.8
G1 F300 X55.235 Y46.8 E14.53826
G0 F1200 X55.192 Y50.4
G1 F300 X54.886 Y50.4 E14.54219
G0 F1200 X54.707 Y50.903
G1 F300 X54.762 Y50.924 E14.54295
G1 X54.828 Y50.966 E14.54395
G1 X54.882 Y51.017 E14.54491
G1 X54.909 Y51.105 E14.54609
G1 X54.908 Y51.217 E14.54753
G1 X54.855 Y51.517 E14.55145
G1 X54.825 Y51.6 E14.55258
G1 X54.472 Y51.6 E14.55712
G0 F1200 X54.442 Y50.866
G1 F300 X54.318 Y50.817 E14.55883
G1 X54.216 Y50.744 E14.56044
G1 X54.137 Y50.661 E14.56191
G1 X54.032 Y50.533 E14.56404
G1 X54.006 Y50.4 E14.56578
G1 X45.658 Y50.4 E14.67305
G0 F1200 X44.411 Y50.4
G1 F300 X44.139 Y50.4 E14.67655
G1 X44.14 Y50.367 E14.67697
G1 X44.155 Y50.289 E14.67799
G1 X44.162 Y50.266 E14.6783
G1 X44.225 Y50.189 E14.67958
G1 X44.354 Y50.087 E14.68169
G1 X44.436 Y49.986 E14.68336
G1 X44.508 Y49.721 E14.68689
G1 X44.265 Y49.603 E14.69036
G1 X44.158 Y49.593 E14.69174
G1 X43.992 Y49.63 E14.69393
G1 X43.969 Y49.624 E14.69423
G1 X43.924 Y49.601 E14.69488
G1 X43.909 Y49.586 E14.69516
G1 X43.895 Y49.561 E14.69553
G1 X43.846 Y49.418 E14.69747
G1 X43.805 Y49.2 E14.70032
G1 X48.924 Y49.2 E14.7661
G0 F1200 X49.121 Y51.6
G1 F300 X46.841 Y51.6 E14.79539
G1 X46.849 Y51.706 E14.79676
G1 X46.821 Y51.741 E14.79733
G1 X46.82 Y51.778 E14.79781
G1 X46.721 Y51.9 E14.79983
G1 X46.649 Y51.938 E14.80088
G1 X46.571 Y51.992 E14.80209
G1 X46.496 Y51.986 E14.80306
G1 X46.382 Y52.019 E14.80459
G1 X46.142 Y52.046 E14.80769
G1 X46.015 Y52.069 E14.80935
G1 X45.909 Y52.108 E14.8108
G1 X45.89 Y52.117 E14.81107
G1 X45.819 Y52.175 E14.81225
G1 X45.681 Y52.303 E14.81467
G1 X45.573 Y52.382 E14.81639
G1 X45.425 Y52.426 E14.81837
G1 X45.311 Y52.432 E14.81984
G1 X45.11 Y52.407 E14.82244
G1 X45.036 Y52.421 E14.82341
G1 X45.002 Y52.441 E14.82391
G1 X44.964 Y52.49 E14.82471
G1 X44.944 Y52.581 E14.82591
G1 X44.969 Y52.68 E14.82722
G1 X44.986 Y52.713 E14.8277
G1 X45.021 Y52.755 E14.8284
G1 X45.077 Y52.792 E14.82926
G1 X45.109 Y52.8 E14.82969
G0 F1200 X45.651 Y52.8
G1 F300 X46.451 Y52.8 E14.83997
G0 F1200 X47.018 Y52.8
G1 F300 X49.41 Y52.8 E14.8707
G1 X49.404 Y52.878 E14.87171
G1 X49.447 Y53.151 E14.87526
G1 X49.487 Y53.302 E14.87727
G1 X49.495 Y53.453 E14.87921
G1 X49.489 Y53.509 E14.87993
G1 X49.491 Y53.611 E14.88124
G1 X49.444 Y53.769 E14.88336
G1 X49.307 Y53.894 E14.88575
G1 X49.199 Y53.8 E14.88758
G1 X49.095 Y53.746 E14.88909
G1 X48.879 Y53.71 E14.8919
G1 X48.713 Y53.856 E14.89475
G1 X48.698 Y54 E14.89661
G1 X47.365 Y54 E14.91373
G1 X47.443 Y54.145 E14.91585
G1 X47.276 Y54.429 E14.92008
G1 X47.039 Y54.354 E14.92328
G1 X46.891 Y54.25 E14.9256
G1 X46.824 Y54.225 E14.92652
G1 X46.764 Y54.218 E14.9273
G1 X46.56 Y54.221 E14.92992
G1 X46.287 Y54.282 E14.93351
G1 X46.203 Y54.328 E14.93474
G1 X46.148 Y54.371 E14.93564
G1 X46.106 Y54.426 E14.93653
G1 X46.085 Y54.47 E14.93716
G1 X46.08 Y54.507 E14.93764
G1 X46.083 Y54.556 E14.93827
G1 X46.152 Y54.676 E14.94005
G1 X46.206 Y54.73 E14.94103
G1 X46.359 Y54.559 E14.94398
G1 X46.644 Y54.652 E14.94783
G1 X46.657 Y54.796 E14.94969
G1 X46.774 Y55.054 E14.95333
G1 X46.816 Y55.2 E14.95528
G1 X47.182 Y55.2 E14.95998
G0 F1200 X47.911 Y55.2
G1 F300 X48.758 Y55.2 E14.97086
G1 X48.59 Y55.379 E14.97402
G1 X48.823 Y55.66 E14.97871
G1 X48.86 Y55.657 E14.97919
G1 X48.93 Y55.715 E14.98036
G1 X49.155 Y55.856 E14.98377
G1 X49.291 Y55.955 E14.98593
G1 X49.344 Y56.022 E14.98703
G1 X49.37 Y56.088 E14.98794
G1 X49.389 Y56.154 E14.98882
G1 X49.403 Y56.259 E14.99018
G1 X49.403 Y56.384 E14.99179
G1 X49.401 Y56.4 E14.99199
G1 X48.943 Y56.4 E14.99788
G0 F1200 X48.344 Y56.4
G1 F300 X48.078 Y56.4 E15.0013
G0 F1200 X47.866 Y56.4
G1 F300 X47.722 Y56.4 E15.00315
G0 F1200 X50.213 Y56.4
G1 F300 X50.913 Y56.4 E15.01214
G0 F1200 X51.461 Y56.4
G1 F300 X51.869 Y56.4 E15.01739
G1 X51.867 Y56.336 E15.01821
G1 X52.014 Y56.212 E15.02068
G1 X52.244 Y56.182 E15.02366
G1 X52.302 Y56.134 E15.02463
G1 X52.342 Y56.079 E15.0255
G1 X52.365 Y56.018 E15.02634
G1 X52.382 Y55.857 E15.02842
G1 X52.269 Y55.775 E15.03021
G1 X52.249 Y55.765 E15.0305
G1 X52.221 Y55.759 E15.03087
G1 X52.036 Y55.744 E15.03325
G1 X51.763 Y55.759 E15.03677
G1 X51.569 Y55.393 E15.04209
G1 X51.907 Y55.249 E15.04681
G1 X52.06 Y55.249 E15.04878
G1 X52.36 Y55.279 E15.05265
G1 X52.555 Y55.353 E15.05533
G1 X52.591 Y55.378 E15.05589
G1 X52.679 Y55.414 E15.05712
G1 X52.748 Y55.48 E15.05834
G1 X52.798 Y55.497 E15.05902
G1 X52.855 Y55.499 E15.05975
G1 X52.935 Y55.493 E15.06079
G1 X52.982 Y55.478 E15.06142
G1 X53.047 Y55.434 E15.06243
G1 X53.168 Y55.323 E15.06454
G1 X53.202 Y55.279 E15.06525
G1 X53.247 Y55.2 E15.06642
G1 X50.171 Y55.2 E15.10595
G1 X50.18 Y55.192 E15.1061
G1 X50.249 Y55.157 E15.1071
G1 X50.567 Y55.071 E15.11133
G1 X50.689 Y54.94 E15.11363
G1 X50.766 Y54.814 E15.11553
G1 X50.872 Y54.559 E15.11907
G1 X50.602 Y54.378 E15.12325
G1 X50.433 Y54.46 E15.12567
G1 X50.225 Y54.609 E15.12895
G1 X50.193 Y54.355 E15.13224
G0 F1200 X50.194 Y54.355
G1 F300 X50.106 Y54 E15.13694
G1 X53.789 Y54 E15.18427
G1 X53.789 Y53.988 E15.18442
G1 X53.723 Y53.924 E15.1856
G1 X53.714 Y53.837 E15.18673
G1 X53.62 Y53.728 E15.18858
G1 X53.681 Y53.615 E15.19023
G1 X53.677 Y53.597 E15.19046
G1 X53.74 Y53.451 E15.19251
G1 X53.738 Y53.37 E15.19355
G1 X53.726 Y53.31 E15.19433
G1 X53.704 Y53.26 E15.19504
G1 X53.671 Y53.22 E15.1957
G1 X53.617 Y53.174 E15.19661
G1 X53.534 Y53.149 E15.19773
G1 X53.484 Y52.994 E15.19982
G1 X53.207 Y52.8 E15.20417
G1 X50.058 Y52.8 E15.24463
G1 X50.066 Y52.468 E15.2489
G1 X50.074 Y52.44 E15.24927
G1 X50.116 Y52.333 E15.25075
G1 X50.147 Y52.117 E15.25355
G1 X50.145 Y52.089 E15.25391
G1 X50.224 Y51.915 E15.25637
G1 X50.16 Y51.799 E15.25807
G1 X50.161 Y51.741 E15.25882
G1 X50.121 Y51.654 E15.26005
G1 X50.104 Y51.6 E15.26077
G1 X52.973 Y51.6 E15.29764
G0 F1200 X54.442 Y50.866
G1 F300 X54.707 Y50.903 E15.30108
G0 F1200 X54.524 Y52.8
G1 F300 X54.114 Y52.8 E15.30635
G0 F1200 X50.194 Y54.355
G1 F300 X50.193 Y54.355 E15.30636
G0 F1200 X49.198 Y46.8
G1 F300 X48.451 Y46.8 E15.31596
G0 F1200 X47.632 Y45.6
G1 F300 X47.171 Y45.6 E15.32188
G0 F1200 X47 Y44.4
G1 F300 X45.836 Y44.4 E15.33684
G1 X45.822 Y44.412 E15.33708
G1 X45.69 Y44.585 E15.33987
G1 X45.624 Y44.648 E15.34105
G1 X45.505 Y44.696 E15.34269
G1 X45.307 Y44.738 E15.3453
G1 X45.199 Y44.779 E15.34678
G1 X45.092 Y44.848 E15.34842
G1 X45.062 Y44.875 E15.34893
G0 F1200 X44.884 Y51.6
G1 F300 X44.458 Y51.6 E15.35441
G0 F1200 X45.6 Y44.858
;TIME_ELAPSED:279.099408
;LAYER:10
G0 X45.6 Y44.858 Z3.8
;TYPE:FILL
G1 F300 X46.095 Y45.057 E15.36126
G1 X46.057 Y44.583 E15.36737
G1 X46.062 Y44.548 E15.36783
G1 X46.094 Y44.467 E15.36895
G1 X46.148 Y44.402 E15.37003
G1 X46.288 Y44.271 E15.3725
G1 X46.696 Y43.967 E15.37903
G1 X46.8 Y43.878 E15.38079
G1 X46.8 Y44.271 E15.38584
G0 F1200 X46.8 Y45.333
G1 F300 X46.8 Y46.171 E15.39661
G0 F1200 X46.8 Y47.35
G1 F300 X46.8 Y51.739 E15.45301
G0 F1200 X46.8 Y52.236
G1 F300 X46.688 Y52.268 E15.45451
G1 X46.594 Y52.3 E15.45578
G1 X46.538 Y52.328 E15.45659
G0 F1200 X46.539 Y52.33
G1 F300 X46.413 Y52.376 E15.45831
G1 X46.16 Y52.398 E15.46157
G1 X46.03 Y52.366 E15.46329
G1 X45.895 Y52.304 E15.4652
G1 X45.817 Y52.276 E15.46627
G1 X45.676 Y52.286 E15.46808
G1 X45.631 Y52.306 E15.46872
G1 X45.6 Y52.327 E15.4692
G1 X45.6 Y53.514 E15.48445
G0 F1200 X46.8 Y54.088
G1 F300 X46.8 Y52.872 E15.50008
G0 F1200 X46.8 Y52.36
G1 F300 X46.8 Y52.236 E15.50167
G0 F1200 X46.539 Y52.33
G1 F300 X46.538 Y52.328 E15.5017
G0 F1200 X45.6 Y51.4
G1 F300 X45.6 Y50.228 E15.51676
G0 F1200 X45.6 Y49.736
G1 F300 X45.251 Y49.825 E15.52139
G1 X45.124 Y49.874 E15.52313
G1 X44.729 Y50.108 E15.52903
G1 X44.641 Y50.195 E15.53062
G1 X44.522 Y50.358 E15.53322
G1 X44.4 Y50.547 E15.53611
G1 X44.4 Y50.184 E15.54077
G0 F1200 X44.4 Y49.965
G1 F300 X44.4 Y49.458 E15.54729
G0 F1200 X44.4 Y48.331
G1 F300 X44.4 Y46.784 E15.56717
G0 F1200 X45.6 Y46.816
G1 F300 X45.6 Y49.736 E15.60469
G0 F1200 X49.2 Y49.605
G1 F300 X49.2 Y47.655 E15.62974
G0 F1200 X49.2 Y47.421
G1 F300 X49.2 Y46.672 E15.63937
G1 X49.192 Y46.662 E15.63953
G1 X49.076 Y46.711 E15.64115
G1 X49.042 Y46.736 E15.64169
G1 X48.793 Y46.846 E15.64519
G1 X48.861 Y46.968 E15.64699
G1 X48.872 Y47.179 E15.6497
G1 X48.804 Y47.343 E15.65198
G1 X48.618 Y47.464 E15.65483
G1 X48.396 Y47.364 E15.65796
G1 X48.336 Y47.205 E15.66015
G1 X48.331 Y47.091 E15.66161
G1 X48.336 Y47.046 E15.66219
G1 X48.315 Y46.993 E15.66293
G1 X48.289 Y46.946 E15.66362
G1 X48.198 Y46.949 E15.66479
G1 X48.021 Y46.839 E15.66746
G1 X48 Y46.787 E15.66819
G1 X48 Y56.291 E15.79031
G1 X47.878 Y56.255 E15.79194
G1 X47.717 Y56.193 E15.79416
G1 X47.697 Y56.183 E15.79445
G1 X47.639 Y56.12 E15.79555
G1 X47.536 Y55.924 E15.79839
G1 X47.5 Y55.826 E15.79974
G1 X47.488 Y55.761 E15.80058
G1 X47.491 Y55.702 E15.80134
G1 X47.5 Y55.684 E15.8016
G1 X47.619 Y55.509 E15.80432
G1 X47.673 Y55.377 E15.80615
G1 X47.677 Y55.113 E15.80955
G1 X47.682 Y55.089 E15.80986
G1 X47.697 Y55.07 E15.81017
G1 X47.737 Y54.842 E15.81315
G1 X47.446 Y54.624 E15.81782
G1 X47.251 Y54.862 E15.82177
G1 X47.167 Y55.029 E15.82418
G1 X47.04 Y55.396 E15.82917
G1 X47.025 Y55.416 E15.82949
G1 X46.966 Y55.451 E15.83037
G1 X46.904 Y55.469 E15.8312
G1 X46.845 Y55.461 E15.83196
G1 X46.803 Y55.433 E15.83261
G0 F1200 X46.8 Y55.429
G1 F300 X46.8 Y54.826 E15.84036
G0 F1200 X46.8 Y55.429
G1 F300 X46.803 Y55.433 E15.84042
G0 F1200 X49.2 Y55.122
G1 F300 X49.2 Y53.761 E15.85791
G0 F1200 X49.2 Y53.179
G1 F300 X49.2 Y51.1 E15.88463
G0 F1200 X50.4 Y52.971
G1 F300 X50.4 Y46.854 E15.96323
G0 F1200 X50.4 Y46.342
G1 F300 X50.4 Y45.462 E15.97454
G0 F1200 X50.868 Y44.407
G1 F300 X51.114 Y44.178 E15.97886
G1 X51.243 Y44.083 E15.98091
G1 X51.408 Y43.941 E15.98371
G1 X51.473 Y43.968 E15.98462
G1 X51.48 Y44.095 E15.98625
G1 X51.481 Y44.459 E15.99093
G1 X51.53 Y44.653 E15.9935
G1 X51.6 Y44.805 E15.99565
G1 X51.6 Y53.771 E16.11086
G1 X51.708 Y53.687 E16.11262
G1 X51.948 Y53.888 E16.11664
G1 X52.031 Y53.968 E16.11812
G1 X52.101 Y54.078 E16.1198
G1 X52.146 Y54.181 E16.12124
G1 X52.195 Y54.471 E16.12502
G1 X52.23 Y54.591 E16.12663
G1 X52.261 Y54.606 E16.12707
G1 X52.366 Y54.637 E16.12848
G1 X52.57 Y54.74 E16.13141
G1 X52.8 Y54.878 E16.13486
G1 X52.8 Y54.374 E16.14134
G0 F1200 X52.8 Y53.806
G1 F300 X52.8 Y52.844 E16.1537
G0 F1200 X52.8 Y52.084
G1 F300 X52.8 Y51.465 E16.16165
G1 X52.94 Y51.53 E16.16363
G1 X52.973 Y51.54 E16.16408
G1 X53.057 Y51.593 E16.16535
G1 X53.13 Y51.659 E16.16662
G1 X53.257 Y51.747 E16.1686
G1 X53.336 Y51.79 E16.16976
G1 X53.477 Y51.917 E16.1722
G1 X53.708 Y52.068 E16.17574
G1 X53.875 Y52.206 E16.17853
G1 X54 Y52.265 E16.1803
G1 X54 Y52.487 E16.18316
G0 F1200 X54 Y51.676
G1 F300 X54 Y50.495 E16.19833
G0 F1200 X54.256 Y50.072
G1 F300 X54 Y49.968 E16.20188
G1 X54 Y48.275 E16.22364
G0 F1200 X54 Y47.568
G1 F300 X54.08 Y47.527 E16.22479
G1 X54.147 Y47.476 E16.22587
G1 X54.257 Y47.426 E16.22743
G1 X54.404 Y47.402 E16.22934
G1 X54.55 Y47.452 E16.23132
G1 X54.773 Y47.596 E16.23474
G1 X54.93 Y47.67 E16.23697
G1 X55.01 Y47.69 E16.23803
G1 X55.104 Y47.7 E16.23924
G1 X55.138 Y47.66 E16.23991
G1 X55.168 Y47.55 E16.24138
G1 X55.177 Y47.535 E16.2416
G1 X55.193 Y47.412 E16.2432
G1 X55.2 Y47.405 E16.24333
G1 X55.2 Y46.862 E16.2503
G0 F1200 X54 Y46.77
G1 F300 X54 Y45.895 E16.26155
G1 X53.971 Y45.898 E16.26192
G1 X53.837 Y45.871 E16.26368
G1 X53.733 Y45.879 E16.26502
G1 X53.285 Y46.025 E16.27107
G1 X53.117 Y46.101 E16.27344
G1 X52.881 Y46.145 E16.27653
G1 X52.8 Y46.133 E16.27758
G1 X52.8 Y50.9 E16.33883
G0 F1200 X54.256 Y50.072
G1 F300 X54.303 Y49.98 E16.34016
G1 X54.18 Y49.901 E16.34204
G1 X54.327 Y49.55 E16.34693
G1 X54.601 Y49.61 E16.35053
G1 X54.637 Y49.606 E16.351
G1 X54.89 Y49.66 E16.35432
G1 X54.994 Y49.676 E16.35568
G1 X55.075 Y49.664 E16.35673
G1 X55.096 Y49.652 E16.35704
G1 X55.149 Y49.613 E16.35788
G1 X55.178 Y49.566 E16.35859
G1 X55.2 Y49.51 E16.35937
G1 X55.2 Y48.192 E16.3763
G0 F1200 X54 Y47.568
G1 F300 X54 Y47.29 E16.37987
G0 F1200 X52.8 Y45.657
G1 F300 X52.8 Y44.967 E16.38874
G1 X52.822 Y44.998 E16.38923
G1 X52.952 Y45.049 E16.39102
G1 X53.142 Y45.027 E16.39348
G1 X53.265 Y44.839 E16.39637
G1 X53.385 Y44.493 E16.40107
G1 X53.455 Y44.372 E16.40287
G1 X53.493 Y44.348 E16.40345
G1 X53.554 Y44.352 E16.40423
G1 X53.694 Y44.44 E16.40636
G1 X53.811 Y44.524 E16.40821
G1 X53.795 Y44.597 E16.40917
G1 X53.477 Y44.659 E16.41333
G1 X53.376 Y44.912 E16.41683
G1 X53.522 Y45.096 E16.41985
G1 X53.674 Y45.135 E16.42187
G1 X53.837 Y45.121 E16.42397
G1 X54 Y45.078 E16.42614
G1 X54 Y45.258 E16.42845
G0 F1200 X52.8 Y44.072
G1 F300 X52.8 Y43.784 E16.43215
G0 F1200 X51.071 Y43.603
G1 F300 X50.79 Y43.834 E16.43682
G1 X50.692 Y43.925 E16.43854
G1 X50.562 Y44.174 E16.44215
G1 X50.868 Y44.407 E16.44709
G0 F1200 X50.4 Y44.304
G1 F300 X50.4 Y43.551 E16.45677
G1 X50.516 Y43.513 E16.45834
G1 X50.554 Y43.506 E16.45884
G1 X50.991 Y43.521 E16.46445
G1 X51.053 Y43.532 E16.46526
G1 X51.071 Y43.603 E16.4662
G0 F1200 X49.2 Y45.016
G1 F300 X49.129 Y45.026 E16.46713
G1 X49.086 Y45.018 E16.46769
G1 X49.037 Y45.028 E16.46833
G1 X48.983 Y45.059 E16.46913
G1 X48.942 Y45.099 E16.46987
G1 X48.792 Y45.297 E16.47306
G1 X48.575 Y45.518 E16.47704
G1 X48.394 Y45.635 E16.47981
G1 X48.258 Y45.67 E16.48161
G1 X48.114 Y45.654 E16.48347
G1 X48 Y45.592 E16.48514
G1 X48 Y46.434 E16.49596
G0 F1200 X49.2 Y45.455
G1 F300 X49.2 Y45.016 E16.5016
G0 F1200 X48 Y44.621
G1 F300 X48 Y43.801 E16.51214
G0 F1200 X45.6 Y44.858
G1 F300 X45.6 Y45.809 E16.52436
G0 F1200 X50.4 Y53.743
G1 F300 X50.4 Y54.416 E16.53301
G0 F1200 X50.4 Y54.937
G1 F300 X50.4 Y56.949 E16.55886
G0 F1200 X49.2 Y56.734
G1 F300 X49.2 Y55.798 E16.57089
G0 F1200 X51.6 Y56.153
G1 F300 X51.6 Y55.229 E16.58276
G0 F1200 X46.196 Y44.42
;TIME_ELAPSED:301.816954
;LAYER:11
G0 X46.196 Y44.42 Z4.15
;TYPE:FILL
G1 F300 X46.143 Y44.504 E16.58404
G1 X46.131 Y44.542 E16.58455
G1 X46.138 Y44.593 E16.58521
G1 X46.16 Y44.639 E16.58587
G1 X46.326 Y44.858 E16.5894
G1 X46.368 Y44.97 E16.59093
G1 X46.355 Y45.083 E16.5924
G1 X46.318 Y45.173 E16.59365
G1 X46.225 Y45.284 E16.59551
G1 X46.041 Y45.353 E16.59803
G1 X45.928 Y45.358 E16.59949
G1 X45.692 Y45.312 E16.60257
G1 X45.647 Y45.315 E16.60315
G1 X45.576 Y45.334 E16.6041
G1 X45.143 Y45.538 E16.61025
G1 X45.098 Y45.595 E16.61118
G0 F1200 X45.1 Y45.6
G1 F300 X46.887 Y45.6 E16.63414
G0 F1200 X47.402 Y45.6
G1 F300 X47.339 Y45.346 E16.63751
G1 X47.339 Y45.278 E16.63838
G1 X47.415 Y45.054 E16.64142
G1 X47.431 Y44.908 E16.64331
G1 X47.419 Y44.785 E16.6449
G1 X47.355 Y44.643 E16.6469
G1 X47.27 Y44.501 E16.64902
G1 X47.256 Y44.409 E16.65022
G1 X47.258 Y44.4 E16.65034
G1 X47.454 Y44.4 E16.65286
G0 F1200 X46.542 Y44.4
G1 F300 X46.216 Y44.4 E16.65705
G1 X46.196 Y44.42 E16.65741
G0 F1200 X45.098 Y45.595
G1 F300 X45.1 Y45.6 E16.65748
G0 F1200 X45.407 Y46.8
G1 F300 X44.349 Y46.8 E16.67107
G1 X44.29 Y46.826 E16.6719
G1 X44.304 Y46.938 E16.67335
G1 X44.255 Y47.126 E16.67585
G1 X44.165 Y47.24 E16.67772
G1 X44.045 Y47.348 E16.67979
G1 X44.024 Y47.442 E16.68103
G1 X44.018 Y47.517 E16.68199
G1 X44.068 Y47.583 E16.68306
G1 X44.158 Y47.65 E16.6845
G1 X44.218 Y47.666 E16.6853
G1 X44.338 Y47.656 E16.68685
G1 X44.421 Y47.633 E16.68795
G1 X44.505 Y47.584 E16.6892
G1 X44.536 Y47.552 E16.68977
G1 X44.561 Y47.501 E16.6905
G1 X44.636 Y47.3 E16.69326
G1 X44.743 Y47.131 E16.69583
G1 X44.997 Y47.029 E16.69935
G1 X45.21 Y47.274 E16.70352
G1 X45.136 Y47.401 E16.70541
G1 X44.999 Y47.779 E16.71057
G1 X44.983 Y47.793 E16.71085
G1 X44.981 Y47.809 E16.71106
G1 X44.904 Y47.928 E16.71288
G1 X44.839 Y48 E16.71412
G1 X49.296 Y48 E16.77139
G1 X49.288 Y48.039 E16.77191
G1 X49.326 Y48.239 E16.77452
G1 X49.431 Y48.464 E16.77771
G1 X49.338 Y48.673 E16.78065
G1 X49.229 Y48.855 E16.78338
G1 X49.369 Y49.067 E16.78664
G1 X49.398 Y49.123 E16.78745
G1 X49.395 Y49.16 E16.78793
G1 X49.383 Y49.2 E16.78847
G1 X45.643 Y49.2 E16.83652
G1 X45.481 Y49.245 E16.83868
G1 X45.377 Y49.259 E16.84003
G1 X45.247 Y49.286 E16.84174
G1 X45.196 Y49.307 E16.84245
G1 X45.165 Y49.33 E16.84294
G1 X45.142 Y49.353 E16.84336
G1 X45.103 Y49.435 E16.84453
G1 X45.01 Y49.601 E16.84697
G1 X44.888 Y49.662 E16.84873
G1 X44.728 Y49.668 E16.85078
G1 X44.593 Y49.61 E16.85267
G1 X44.429 Y49.512 E16.85513
G1 X44.243 Y49.416 E16.85782
G1 X44.044 Y49.271 E16.86098
G1 X43.978 Y49.314 E16.86199
G1 X44.003 Y49.431 E16.86353
G1 X44.09 Y49.649 E16.86655
G1 X44.113 Y49.691 E16.86716
G1 X44.192 Y49.796 E16.86885
G1 X44.414 Y49.983 E16.87258
G1 X44.486 Y50.106 E16.87441
G1 X44.511 Y50.238 E16.87614
G1 X44.505 Y50.326 E16.87727
G1 X44.591 Y50.353 E16.87843
G1 X44.769 Y50.06 E16.88283
G1 X44.891 Y49.903 E16.88539
G1 X44.979 Y49.82 E16.88694
G1 X45.245 Y49.611 E16.89129
G1 X45.477 Y49.473 E16.89476
G1 X45.638 Y49.407 E16.89699
G1 X45.768 Y49.365 E16.89875
G1 X45.958 Y49.347 E16.9012
G1 X46.184 Y49.372 E16.90412
G1 X46.284 Y49.415 E16.90552
G1 X46.467 Y49.598 E16.90885
G1 X46.313 Y49.82 E16.91232
G1 X46.133 Y49.9 E16.91485
G1 X45.748 Y49.997 E16.91995
G1 X45.697 Y50.019 E16.92067
G1 X45.525 Y50.112 E16.92318
G1 X45.397 Y50.216 E16.9253
G1 X45.363 Y50.256 E16.92597
G1 X45.28 Y50.4 E16.92811
G1 X49.378 Y50.4 E16.98077
G1 X49.412 Y50.753 E16.98532
G0 F1200 X49.411 Y50.753
G1 F300 X49.447 Y50.992 E16.98843
G1 X49.445 Y51.017 E16.98875
G1 X49.424 Y51.1 E16.98985
G1 X49.4 Y51.246 E16.99175
G1 X49.412 Y51.386 E16.99356
G1 X49.441 Y51.499 E16.99506
G1 X49.443 Y51.583 E16.99614
G1 X49.436 Y51.6 E16.99637
G1 X46.539 Y51.6 E17.0336
G1 X46.757 Y51.709 E17.03673
G1 X46.757 Y51.795 E17.03784
G1 X46.907 Y51.722 E17.03998
G1 X46.953 Y51.618 E17.04144
G1 X47.296 Y51.769 E17.04626
G1 X47.396 Y51.861 E17.048
G1 X47.467 Y52.011 E17.05014
G1 X47.504 Y52.244 E17.05317
G1 X47.502 Y52.495 E17.05639
G1 X47.489 Y52.638 E17.05824
G1 X47.448 Y52.8 E17.06039
G1 X49.254 Y52.8 E17.08359
G1 X49.278 Y52.816 E17.08396
G1 X49.361 Y52.879 E17.0853
G1 X49.406 Y52.923 E17.08611
G1 X49.447 Y53.004 E17.08728
G1 X49.461 Y53.114 E17.0887
G1 X49.431 Y53.144 E17.08925
G1 X49.385 Y53.164 E17.08989
G1 X49.197 Y53.213 E17.09239
G1 X48.94 Y53.436 E17.09676
G1 X49.216 Y53.709 E17.10175
G1 X49.403 Y53.83 E17.10461
G1 X49.437 Y53.882 E17.10541
G1 X49.453 Y53.935 E17.10612
G1 X49.458 Y53.965 E17.10651
G1 X49.46 Y54 E17.10696
G1 X48.139 Y54 E17.12394
G1 X48.043 Y54.158 E17.12631
G1 X48.148 Y54.214 E17.12784
G1 X48.253 Y54.283 E17.12946
G1 X48.32 Y54.354 E17.13071
G1 X48.394 Y54.483 E17.13262
G1 X48.42 Y54.627 E17.1345
G1 X48.399 Y54.919 E17.13826
G1 X48.009 Y54.951 E17.14329
G1 X47.942 Y54.672 E17.14698
G1 X47.908 Y54.628 E17.14769
G1 X47.714 Y54.537 E17.15045
G1 X47.658 Y54.608 E17.15161
G1 X47.799 Y54.783 E17.1545
G1 X47.78 Y54.862 E17.15554
G1 X47.79 Y54.931 E17.15644
G1 X47.7 Y55.094 E17.15883
G1 X47.651 Y55.146 E17.15975
G1 X47.625 Y55.2 E17.16052
G1 X49.533 Y55.2 E17.18503
G1 X49.541 Y55.233 E17.18547
G1 X49.55 Y55.33 E17.18672
G1 X49.531 Y55.441 E17.18817
G1 X49.529 Y55.488 E17.18877
G1 X49.52 Y55.524 E17.18925
G1 X49.361 Y55.881 E17.19427
G1 X49.329 Y55.99 E17.19573
G1 X49.325 Y56.126 E17.19748
G1 X49.412 Y56.393 E17.20109
G0 F1200 X49.413 Y56.4
G1 F300 X48.739 Y56.4 E17.20975
G0 F1200 X49.412 Y56.393
G1 F300 X49.413 Y56.4 E17.20984
G0 F1200 X50.198 Y56.4
G1 F300 X50.771 Y56.4 E17.2172
G1 X50.776 Y56.399 E17.21727
G1 X50.781 Y56.338 E17.21805
G1 X50.728 Y55.973 E17.22279
G1 X50.729 Y55.973 E17.22281
G1 X50.704 Y55.74 E17.22582
G1 X50.692 Y55.671 E17.22672
G1 X50.68 Y55.488 E17.22907
G1 X50.795 Y55.217 E17.23286
G1 X51.082 Y55.241 E17.23656
G1 X51.183 Y55.393 E17.2389
G1 X51.206 Y55.523 E17.2406
G1 X51.22 Y55.738 E17.24337
G1 X51.224 Y55.76 E17.24366
G1 X51.265 Y55.846 E17.24488
G1 X51.36 Y56.017 E17.24739
G1 X51.419 Y56.092 E17.24862
G1 X51.507 Y56.233 E17.25076
G1 X51.596 Y56.307 E17.25224
G1 X51.675 Y56.219 E17.25376
G1 X51.759 Y56.144 E17.25521
G1 X51.86 Y56.015 E17.25731
G1 X51.904 Y55.974 E17.25809
G1 X52.045 Y55.806 E17.26091
G1 X52.189 Y55.68 E17.26336
G1 X52.237 Y55.655 E17.26406
G1 X52.278 Y55.62 E17.26475
G1 X52.336 Y55.507 E17.26638
G1 X52.194 Y55.463 E17.26829
G1 X52.161 Y55.46 E17.26872
G1 X52.064 Y55.472 E17.26998
G1 X52.017 Y55.496 E17.27065
G1 X51.941 Y55.59 E17.27221
G1 X51.712 Y55.797 E17.27617
G1 X51.41 Y55.564 E17.28108
G1 X51.548 Y55.299 E17.28492
G1 X51.611 Y55.2 E17.28642
G1 X50.145 Y55.2 E17.30526
G1 X50.192 Y55.158 E17.30607
G1 X50.514 Y54.983 E17.31078
G1 X50.652 Y54.81 E17.31362
G1 X50.681 Y54.604 E17.3163
G1 X50.601 Y54.456 E17.31846
G1 X50.577 Y54.44 E17.31883
G1 X50.594 Y54.364 E17.31983
G1 X50.861 Y54.323 E17.3233
G1 X50.66 Y54 E17.32819
G1 X51.324 Y54 E17.33672
G0 F1200 X51.884 Y54
G1 F300 X53.199 Y54 E17.35362
G1 X53.276 Y53.948 E17.35481
G1 X53.344 Y53.883 E17.35602
G1 X53.41 Y53.804 E17.35734
G1 X53.541 Y53.617 E17.36028
G1 X53.686 Y53.446 E17.36316
G1 X53.853 Y53.233 E17.36664
G1 X53.894 Y53.154 E17.36778
G1 X53.914 Y53.098 E17.36855
G1 X53.912 Y53.021 E17.36953
G1 X53.901 Y52.948 E17.37048
G1 X53.869 Y52.88 E17.37145
G1 X53.86 Y52.862 E17.37171
G1 X53.77 Y52.8 E17.37311
G1 X53.354 Y52.8 E17.37846
G0 F1200 X51.953 Y52.8
G1 F300 X50.665 Y52.8 E17.39501
G1 X50.753 Y52.72 E17.39654
G1 X50.935 Y52.374 E17.40156
G1 X50.523 Y52.292 E17.40696
G1 X50.319 Y52.451 E17.41028
G1 X50.3 Y52.461 E17.41056
G1 X50.217 Y52.488 E17.41168
G1 X50.191 Y52.433 E17.41246
G1 X50.139 Y52.398 E17.41327
G1 X50.103 Y52.339 E17.41415
G1 X50.025 Y52.259 E17.41559
G1 X49.998 Y52.216 E17.41624
G1 X49.987 Y52.153 E17.41706
G1 X49.996 Y52.107 E17.41767
G1 X49.999 Y52.058 E17.4183
G1 X50.121 Y51.697 E17.42319
G1 X50.102 Y51.6 E17.42446
G1 X52.299 Y51.6 E17.45269
G0 F1200 X54.159 Y51.6
G1 F300 X54.588 Y51.6 E17.45821
G1 X54.658 Y51.346 E17.46159
G1 X54.733 Y51.113 E17.46474
G1 X54.774 Y50.929 E17.46716
G1 X54.775 Y50.892 E17.46764
G1 X54.761 Y50.785 E17.46902
G1 X54.748 Y50.732 E17.46972
G1 X54.711 Y50.701 E17.47034
G1 X54.675 Y50.657 E17.47107
G1 X54.65 Y50.641 E17.47146
G1 X54.53 Y50.59 E17.47313
G1 X54.377 Y50.557 E17.47514
G1 X54.063 Y50.4 E17.47965
G1 X49.992 Y50.4 E17.53196
G1 X49.981 Y50.256 E17.53382
G1 X49.956 Y50.108 E17.53575
G1 X49.937 Y49.864 E17.53889
G1 X49.849 Y49.325 E17.54591
G1 X49.847 Y49.222 E17.54724
G1 X49.862 Y49.218 E17.54744
G1 X49.86 Y49.2 E17.54767
G1 X53.245 Y49.2 E17.59116
G0 F1200 X53.553 Y49.2
G1 F300 X54.484 Y49.2 E17.60313
G1 X54.457 Y49.179 E17.60357
G1 X54.313 Y48.987 E17.60665
G1 X54.424 Y48.688 E17.61075
G1 X54.65 Y48.688 E17.61365
G1 X54.819 Y48.733 E17.6159
G1 X55 Y48.749 E17.61824
G1 X55.034 Y48.745 E17.61868
G1 X55.125 Y48.709 E17.61993
G1 X54.981 Y48.499 E17.6232
G1 X54.757 Y48.467 E17.62611
G1 X54.63 Y48.432 E17.6278
G1 X54.388 Y48.309 E17.63129
G1 X54.27 Y48.188 E17.63346
G1 X54.213 Y48 E17.63599
G1 X49.951 Y48 E17.69075
G1 X49.956 Y47.977 E17.69106
G1 X49.983 Y47.922 E17.69184
G1 X50.197 Y47.938 E17.6946
G1 X50.377 Y47.871 E17.69707
G1 X50.462 Y47.794 E17.69854
G1 X50.533 Y47.668 E17.7004
G1 X50.547 Y47.504 E17.70252
G1 X50.488 Y47.105 E17.7077
G1 X50.439 Y46.981 E17.70941
G1 X50.59 Y46.981 E17.71135
G1 X50.813 Y46.936 E17.71428
G1 X50.929 Y46.8 E17.71657
G1 X52.191 Y46.8 E17.73279
G0 F1200 X52.989 Y46.8
G1 F300 X53.665 Y46.8 E17.74148
G1 X53.674 Y46.783 E17.74172
G1 X53.791 Y46.694 E17.74361
G1 X53.915 Y46.656 E17.74528
G1 X54.094 Y46.624 E17.74762
G1 X54.257 Y46.584 E17.74977
G1 X54.599 Y46.477 E17.75438
G1 X54.664 Y46.447 E17.7553
G1 X54.792 Y46.344 E17.75741
G1 X54.773 Y46.273 E17.75835
G1 X54.732 Y46.266 E17.75889
G1 X54.587 Y46.222 E17.76083
G1 X54.475 Y46.13 E17.7627
G1 X54.411 Y46.014 E17.7644
G1 X54.393 Y45.901 E17.76587
G1 X54.376 Y45.679 E17.76873
G1 X54.356 Y45.617 E17.76957
G1 X54.299 Y45.6 E17.77033
G1 X54.153 Y45.6 E17.77221
G0 F1200 X52.941 Y44.4
G1 F300 X52.256 Y44.4 E17.78101
G1 X52.315 Y44.537 E17.78293
G1 X52.33 Y44.687 E17.78486
G1 X52.305 Y44.809 E17.78646
G1 X52.272 Y44.899 E17.7877
G1 X52.198 Y45.049 E17.78984
G1 X52.01 Y45.374 E17.79467
G1 X51.908 Y45.6 E17.79786
G1 X52.347 Y45.6 E17.8035
G0 F1200 X51.455 Y45.6
G1 F300 X49.713 Y45.6 E17.82588
G1 X49.706 Y45.527 E17.82682
G1 X49.716 Y45.351 E17.82909
G1 X49.686 Y45.115 E17.83215
G1 X49.672 Y44.861 E17.83541
G1 X49.67 Y44.766 E17.83664
G1 X49.741 Y44.736 E17.83763
G1 X49.783 Y44.777 E17.83838
G1 X49.939 Y44.959 E17.84146
G1 X50.142 Y45.021 E17.84419
G1 X50.178 Y45.015 E17.84466
G1 X50.216 Y45.023 E17.84516
G1 X50.291 Y45.011 E17.84613
G1 X50.331 Y45.021 E17.84666
G1 X50.381 Y45.044 E17.84737
G1 X50.436 Y45.083 E17.84823
G1 X50.613 Y45.307 E17.8519
G1 X50.722 Y45.418 E17.8539
G1 X50.886 Y45.483 E17.85617
G1 X51.017 Y45.464 E17.85787
G1 X51.126 Y45.398 E17.85951
G1 X51.21 Y45.304 E17.86113
G1 X51.292 Y45.145 E17.86343
G1 X51.334 Y45.002 E17.86534
G1 X51.356 Y44.864 E17.86714
G1 X51.361 Y44.798 E17.86799
G1 X51.378 Y44.709 E17.86915
G1 X51.337 Y44.497 E17.87193
G1 X51.047 Y44.43 E17.87575
G1 X50.858 Y44.682 E17.8798
G1 X50.807 Y44.733 E17.88073
G1 X50.727 Y44.632 E17.88238
G1 X50.681 Y44.6 E17.8831
G1 X50.643 Y44.562 E17.88379
G1 X50.542 Y44.499 E17.88532
G1 X50.381 Y44.417 E17.88764
G1 X50.36 Y44.4 E17.88799
G1 X51.606 Y44.4 E17.904
G0 F1200 X49.028 Y45.6
G1 F300 X47.402 Y45.6 E17.92489
G0 F1200 X48.202 Y46.221
G1 F300 X48.047 Y46.532 E17.92936
G1 X48.429 Y46.632 E17.93443
G1 X48.564 Y46.593 E17.93624
G1 X48.768 Y46.543 E17.93894
G1 X48.966 Y46.539 E17.94148
G1 X49.01 Y46.544 E17.94205
G1 X49.075 Y46.566 E17.94293
G1 X49.071 Y46.645 E17.94395
G1 X48.99 Y46.789 E17.94607
G1 X48.981 Y46.8 E17.94626
G1 X46.875 Y46.8 E17.97332
G0 F1200 X46.371 Y46.8
G1 F300 X46.232 Y46.8 E17.9751
G0 F1200 X48.202 Y46.221
G1 F300 X48.306 Y46.119 E17.97698
G1 X48.448 Y46.028 E17.97914
G1 X48.637 Y45.974 E17.98167
G1 X48.76 Y45.971 E17.98325
G1 X48.882 Y46.003 E17.98487
G1 X49.034 Y46.023 E17.98684
G1 X49.036 Y45.889 E17.98856
G1 X49.045 Y45.862 E17.98893
G1 X49.028 Y45.6 E17.9923
G0 F1200 X49.411 Y50.753
G1 F300 X49.412 Y50.753 E17.99231
G0 F1200 X46.462 Y51.6
G1 F300 X44.989 Y51.6 E18.01124
G0 F1200 X46.511 Y52.8
G1 F300 X47.035 Y52.8 E18.01798
G0 F1200 X47.489 Y54
G1 F300 X46.29 Y54 E18.03338
G1 X46.356 Y54.116 E18.0351
G1 X46.397 Y54.214 E18.03646
G1 X46.447 Y54.261 E18.03734
G1 X46.489 Y54.372 E18.03887
G1 X46.54 Y54.454 E18.04011
G1 X46.555 Y54.487 E18.04058
G1 X46.601 Y54.542 E18.0415
G1 X46.765 Y54.982 E18.04753
G1 X46.797 Y55.122 E18.04938
G1 X46.819 Y55.2 E18.05042
G1 X47.102 Y55.2 E18.05405
G0 F1200 X45.631 Y52.8
G1 F300 X45.465 Y52.8 E18.05619
G0 F1200 X45.6 Y45.335
;TIME_ELAPSED:327.004871
;LAYER:12
G0 X45.6 Y45.335 Z4.5
;TYPE:FILL
G1 F300 X45.666 Y45.311 E18.05709
G1 X45.723 Y45.277 E18.05794
G0 F1200 X45.728 Y45.282
G1 F300 X45.779 Y45.241 E18.05878
G1 X45.801 Y45.227 E18.05912
G1 X45.812 Y45.214 E18.05934
G1 X45.943 Y45.107 E18.06151
G1 X45.988 Y45.083 E18.06217
G1 X46.076 Y45.057 E18.06334
G1 X46.341 Y45.04 E18.06676
G1 X46.376 Y44.961 E18.06787
G1 X46.475 Y44.903 E18.06934
G1 X46.428 Y44.717 E18.07181
G1 X46.396 Y44.621 E18.07311
G1 X46.393 Y44.598 E18.07341
G1 X46.393 Y44.542 E18.07412
G1 X46.456 Y44.51 E18.07503
G1 X46.618 Y44.63 E18.07762
G1 X46.726 Y44.741 E18.07961
G1 X46.754 Y44.775 E18.08018
G1 X46.769 Y44.805 E18.08061
G1 X46.783 Y44.855 E18.08128
G1 X46.781 Y44.907 E18.08195
G1 X46.704 Y45.164 E18.08539
G1 X46.699 Y45.35 E18.08778
G1 X46.739 Y45.458 E18.08926
G1 X46.8 Y45.543 E18.09061
G1 X46.8 Y45.739 E18.09313
G0 F1200 X46.786 Y46.529
G1 F300 X46.713 Y46.579 E18.09426
G1 X46.772 Y46.738 E18.09644
G1 X46.793 Y46.87 E18.09816
G1 X46.775 Y46.988 E18.09969
G1 X46.679 Y47.144 E18.10205
G1 X46.546 Y47.229 E18.10408
G1 X46.325 Y47.252 E18.10693
G1 X46.27 Y47.264 E18.10766
G1 X46.253 Y47.272 E18.1079
G1 X46.196 Y47.323 E18.10888
G1 X46.068 Y47.506 E18.11175
G1 X45.998 Y47.58 E18.11306
G1 X45.701 Y47.813 E18.11791
G1 X45.6 Y47.861 E18.11935
G1 X45.6 Y48.065 E18.12197
G1 X45.454 Y48.093 E18.12388
G1 X45.207 Y48.165 E18.12718
G1 X45.075 Y48.237 E18.12912
G1 X44.955 Y48.365 E18.13137
G1 X44.896 Y48.444 E18.13264
G1 X44.706 Y48.609 E18.13587
G1 X44.531 Y48.749 E18.13875
G1 X44.481 Y48.779 E18.1395
G1 X44.4 Y48.799 E18.14057
G1 X44.4 Y48.1 E18.14955
G0 F1200 X45.6 Y48.762
G1 F300 X45.6 Y49.517 E18.15925
G1 X45.462 Y49.542 E18.16106
G1 X45.361 Y49.594 E18.16252
G1 X45.208 Y49.701 E18.16492
G1 X45.001 Y49.79 E18.16781
G1 X44.89 Y49.859 E18.16949
G1 X44.778 Y49.952 E18.17136
G1 X44.659 Y50.15 E18.17433
G1 X44.588 Y50.143 E18.17525
G1 X44.565 Y50.081 E18.1761
G1 X44.46 Y49.958 E18.17817
G1 X44.4 Y49.92 E18.17909
G1 X44.4 Y49.482 E18.18472
G0 F1200 X45.6 Y50.065
G1 F300 X45.6 Y50.44 E18.18953
G0 F1200 X45.6 Y51.221
G1 F300 X45.6 Y52.09 E18.2007
G0 F1200 X46.8 Y51.994
G1 F300 X46.8 Y48.275 E18.24849
G1 X46.788 Y48.294 E18.24878
G1 X46.684 Y48.395 E18.25064
G1 X46.592 Y48.459 E18.25208
G1 X46.392 Y48.534 E18.25482
G1 X46.207 Y48.558 E18.25722
G1 X45.915 Y48.585 E18.26099
G1 X45.854 Y48.601 E18.2618
G1 X45.7 Y48.674 E18.26399
G1 X45.691 Y48.678 E18.26412
G1 X45.607 Y48.752 E18.26556
G1 X45.6 Y48.762 E18.26571
G0 F1200 X46.8 Y47.687
G1 F300 X46.8 Y46.542 E18.28043
G1 X46.786 Y46.529 E18.28067
G0 F1200 X45.6 Y46.874
G1 F300 X45.6 Y47.075 E18.28325
G0 F1200 X45.6 Y45.687
G1 F300 X45.6 Y45.335 E18.28778
G0 F1200 X45.723 Y45.277
G1 F300 X45.728 Y45.282 E18.28787
G0 F1200 X48 Y44.032
G1 F300 X48.068 Y43.979 E18.28898
G1 X48.163 Y43.92 E18.29041
G1 X48.199 Y43.903 E18.29092
G1 X48.237 Y43.893 E18.29143
G1 X48.331 Y43.881 E18.29265
G1 X48.439 Y43.842 E18.29412
G1 X48.845 Y43.773 E18.29941
G1 X48.974 Y43.808 E18.30113
G1 X49.019 Y43.888 E18.30231
G1 X49.086 Y44.031 E18.30434
G1 X49.176 Y44.155 E18.30631
G1 X49.193 Y44.185 E18.30675
G1 X49.197 Y44.208 E18.30705
G1 X49.145 Y44.681 E18.31317
G1 X49.154 Y44.681 E18.31328
G1 X49.144 Y44.805 E18.31488
G1 X49.148 Y45.065 E18.31822
G1 X49.14 Y45.168 E18.31955
G1 X49.166 Y45.534 E18.32426
G1 X49.163 Y45.679 E18.32613
G1 X49.126 Y45.796 E18.3277
G1 X49.109 Y45.874 E18.32873
G1 X49.041 Y45.936 E18.32991
G1 X49.013 Y45.945 E18.33029
G1 X48.975 Y45.94 E18.33078
G1 X48.756 Y45.883 E18.33369
G1 X48.554 Y45.911 E18.33631
G1 X48.433 Y46.014 E18.33835
G1 X48.372 Y46.149 E18.34026
G1 X48.404 Y46.324 E18.34254
G1 X48.5 Y46.45 E18.34458
G1 X48.598 Y46.543 E18.34631
G1 X48.549 Y46.649 E18.34782
G1 X48.556 Y46.76 E18.34924
G1 X48.552 Y46.863 E18.35057
G1 X48.688 Y47.083 E18.35389
G1 X48.806 Y47.096 E18.35542
G1 X48.851 Y47.113 E18.35604
G1 X48.88 Y47.154 E18.35668
G1 X49.01 Y47.172 E18.35837
G1 X49.036 Y47.185 E18.35874
G1 X49.13 Y47.211 E18.35999
G1 X49.2 Y47.265 E18.36113
G1 X49.2 Y48.437 E18.37619
G0 F1200 X49.094 Y48.913
G1 F300 X49.2 Y48.966 E18.37771
G1 X49.2 Y51.506 E18.41035
G0 F1200 X49.2 Y52.144
G1 F300 X49.2 Y53.427 E18.42684
G0 F1200 X49.2 Y53.86
G1 F300 X49.2 Y56.393 E18.45939
G0 F1200 X50.4 Y56.376
G1 F300 X50.4 Y52.637 E18.50743
G0 F1200 X50.4 Y51.907
G1 F300 X50.4 Y51.314 E18.51505
G0 F1200 X50.4 Y50.774
G1 F300 X50.4 Y50.499 E18.51858
G0 F1200 X49.094 Y48.913
G1 F300 X48.783 Y48.728 E18.52323
G1 X48.714 Y48.771 E18.52428
G1 X48.498 Y48.989 E18.52822
G1 X48.187 Y48.79 E18.53297
G1 X48.293 Y48.509 E18.53683
G1 X48.343 Y48.441 E18.53791
G1 X48.172 Y48.348 E18.54041
G1 X48.03 Y48.195 E18.54309
G1 X48 Y48.082 E18.5446
G1 X48 Y52.793 E18.60513
G1 X47.789 Y52.729 E18.60796
G1 X47.65 Y52.971 E18.61155
G1 X47.602 Y53.155 E18.61399
G1 X47.62 Y53.308 E18.61597
G1 X47.667 Y53.419 E18.61752
G1 X47.807 Y53.594 E18.6204
G1 X47.837 Y53.658 E18.62131
G1 X47.841 Y53.682 E18.62162
G1 X47.833 Y53.719 E18.62211
G1 X47.786 Y53.785 E18.62315
G1 X47.763 Y53.803 E18.62353
G1 X47.617 Y53.899 E18.62577
G1 X47.52 Y53.989 E18.62747
G1 X47.425 Y54.119 E18.62954
G1 X47.358 Y54.259 E18.63154
G1 X47.333 Y54.389 E18.63324
G1 X47.351 Y54.572 E18.6356
G1 X47.389 Y54.77 E18.63819
G1 X47.422 Y54.869 E18.63953
G1 X47.438 Y54.905 E18.64004
G1 X47.42 Y54.941 E18.64055
G1 X47.384 Y54.974 E18.64118
G1 X47.192 Y55.112 E18.64422
G1 X47.144 Y55.154 E18.64504
G1 X47.122 Y55.159 E18.64533
G1 X47.069 Y55.172 E18.64603
G1 X47.023 Y55.126 E18.64687
G1 X46.973 Y55.048 E18.64806
G1 X46.873 Y54.812 E18.65135
G1 X46.8 Y54.707 E18.65299
G1 X46.8 Y54.203 E18.65947
G0 F1200 X46.8 Y53.737
G1 F300 X46.8 Y53.383 E18.66402
G0 F1200 X48 Y54.278
G1 F300 X48 Y54.392 E18.66548
G0 F1200 X48 Y55.398
G1 F300 X48 Y55.848 E18.67127
G0 F1200 X51.6 Y55.407
G1 F300 X51.6 Y54.925 E18.67746
G0 F1200 X52.104 Y54.49
G1 F300 X51.939 Y54.201 E18.68174
G1 X51.938 Y54.201 E18.68175
G1 X51.864 Y54.086 E18.68351
G1 X51.838 Y54.01 E18.68454
G1 X51.805 Y53.836 E18.68681
G1 X51.805 Y53.774 E18.68761
G1 X51.813 Y53.713 E18.6884
G1 X51.879 Y53.493 E18.69135
G1 X51.879 Y53.423 E18.69225
G1 X51.91 Y53.371 E18.69303
G1 X51.902 Y53.09 E18.69664
G1 X51.6 Y53.021 E18.70062
G1 X51.6 Y45.851 E18.79276
G1 X51.491 Y45.865 E18.79417
G1 X51.322 Y45.732 E18.79693
G1 X51.294 Y45.554 E18.79925
G1 X51.302 Y45.23 E18.80341
G1 X51.348 Y44.775 E18.80929
G1 X51.358 Y44.775 E18.80942
G1 X51.369 Y44.697 E18.81043
G1 X51.491 Y44.371 E18.8149
G1 X51.513 Y44.249 E18.81649
G1 X51.549 Y43.852 E18.82162
G1 X51.454 Y43.829 E18.82287
G1 X51.424 Y43.901 E18.82387
G1 X51.389 Y44.029 E18.82558
G1 X51.373 Y44.134 E18.82694
G1 X51.249 Y44.542 E18.83242
G1 X51.182 Y44.774 E18.83553
G1 X51.091 Y44.937 E18.83793
G1 X50.9 Y45.057 E18.84082
G1 X50.732 Y45.033 E18.843
G1 X50.627 Y44.969 E18.84459
G1 X50.525 Y44.875 E18.84637
G1 X50.428 Y44.988 E18.84828
G1 X50.4 Y44.978 E18.84866
G1 X50.4 Y45.494 E18.85529
G0 F1200 X50.4 Y45.832
G1 F300 X50.4 Y46.171 E18.85965
G0 F1200 X50.4 Y46.729
G1 F300 X50.4 Y48.13 E18.87765
G0 F1200 X52.8 Y47.883
G1 F300 X52.8 Y49.202 E18.8946
G0 F1200 X52.8 Y49.801
G1 F300 X52.857 Y49.827 E18.89541
G1 X53.031 Y49.822 E18.89764
G1 X53.219 Y49.748 E18.90024
G1 X53.275 Y49.732 E18.90099
G1 X53.35 Y49.729 E18.90195
G1 X53.483 Y49.753 E18.90369
G1 X53.541 Y49.772 E18.90447
G1 X53.641 Y49.827 E18.90594
G1 X53.774 Y49.931 E18.90811
G1 X53.95 Y50.15 E18.91172
G1 X54 Y50.198 E18.91261
G1 X54 Y50.614 E18.91795
G0 F1200 X54 Y49.411
G1 F300 X54 Y47.019 E18.94869
G0 F1200 X54 Y46.388
G1 F300 X54 Y46.048 E18.95306
G1 X53.881 Y46.159 E18.95515
G1 X53.752 Y46.267 E18.95731
G1 X53.448 Y46.483 E18.96211
G1 X53.285 Y46.579 E18.96454
G1 X53.142 Y46.632 E18.9665
G1 X53 Y46.658 E18.96835
G1 X52.833 Y46.662 E18.9705
G1 X52.8 Y46.665 E18.97092
G1 X52.8 Y46.812 E18.97281
G0 F1200 X52.8 Y46.186
G1 F300 X52.8 Y45.735 E18.97861
G0 F1200 X52.8 Y44.849
G1 F300 X52.8 Y44.3 E18.98566
G0 F1200 X48 Y44.032
G1 F300 X48 Y47.392 E19.02884
G0 F1200 X52.8 Y49.801
G1 F300 X52.8 Y52.526 E19.06385
G0 F1200 X52.8 Y53.239
G1 F300 X52.8 Y53.419 E19.06617
G0 F1200 X52.8 Y53.976
G1 F300 X52.8 Y54.225 E19.06936
G1 X52.75 Y54.256 E19.07012
G1 X52.702 Y54.274 E19.07078
G1 X52.564 Y54.361 E19.07288
G1 X52.477 Y54.454 E19.07451
G1 X52.408 Y54.595 E19.07653
G1 X52.414 Y54.75 E19.07852
G1 X52.466 Y54.852 E19.07999
G1 X52.486 Y54.873 E19.08037
G1 X52.512 Y54.941 E19.0813
G1 X52.566 Y54.964 E19.08206
G1 X52.509 Y55.05 E19.08338
G1 X52.487 Y55.067 E19.08374
G1 X52.435 Y55.081 E19.08443
G1 X52.373 Y55.024 E19.08551
G1 X52.296 Y54.942 E19.08696
G1 X52.275 Y54.907 E19.08748
G1 X52.104 Y54.49 E19.09327
G0 F1200 X50.4 Y43.573
G1 F300 X50.4 Y43.366 E19.09593
G0 F1200 X45.638 Y45.6
;TIME_ELAPSED:346.447563
;LAYER:13
G0 X45.638 Y45.6 Z4.85
;TYPE:FILL
G1 F300 X45.939 Y45.6 E19.0998
G0 F1200 X46.832 Y45.6
G1 F300 X47.154 Y45.6 E19.10394
G0 F1200 X47.68 Y45.26
G1 F300 X47.631 Y45.176 E19.10519
G1 X47.549 Y45.075 E19.10686
G1 X47.417 Y44.963 E19.10909
G1 X47.394 Y44.929 E19.10961
G1 X47.369 Y44.837 E19.11084
G1 X47.394 Y44.837 E19.11116
G1 X47.293 Y44.428 E19.11657
G1 X47.281 Y44.4 E19.11696
G1 X47.925 Y44.4 E19.12524
G0 F1200 X48.616 Y44.4
G1 F300 X49.072 Y44.4 E19.1311
G0 F1200 X48.534 Y45.6
G1 F300 X47.83 Y45.6 E19.14015
G1 X47.808 Y45.535 E19.14103
G1 X47.68 Y45.26 E19.14492
G0 F1200 X48.534 Y45.6
G1 F300 X48.547 Y45.721 E19.14649
G1 X48.706 Y45.858 E19.14919
G1 X48.903 Y45.967 E19.15208
G1 X48.925 Y45.982 E19.15242
G1 X48.936 Y46.009 E19.1528
G1 X48.94 Y46.029 E19.15306
G1 X48.933 Y46.072 E19.15362
G1 X48.865 Y46.221 E19.15572
G1 X48.835 Y46.416 E19.15826
G1 X48.924 Y46.57 E19.16054
G1 X49.1 Y46.71 E19.16343
G1 X49.15 Y46.785 E19.16459
G1 X49.155 Y46.8 E19.16479
G1 X46.574 Y46.8 E19.19796
G1 X46.57 Y46.809 E19.19809
G1 X46.491 Y46.895 E19.19959
G1 X46.347 Y46.973 E19.20169
G1 X46.146 Y46.989 E19.20428
G1 X46.096 Y47.065 E19.20545
G1 X46.011 Y47.239 E19.20794
G1 X45.947 Y47.34 E19.20947
G1 X45.76 Y47.535 E19.21295
G1 X45.696 Y47.608 E19.21419
G1 X45.676 Y47.645 E19.21473
G1 X45.61 Y47.804 E19.21695
G1 X45.552 Y47.895 E19.21833
G1 X45.473 Y47.965 E19.21969
G1 X45.489 Y48 E19.22018
G1 X45.916 Y48 E19.22567
G0 F1200 X46.687 Y48
G1 F300 X48.355 Y48 E19.2471
G1 X48.401 Y48.107 E19.2486
G1 X48.599 Y48.2 E19.25141
G1 X48.765 Y48.231 E19.25358
G1 X48.824 Y48.248 E19.25437
G1 X48.873 Y48.27 E19.25506
G1 X48.867 Y48.35 E19.25609
G1 X48.651 Y48.411 E19.25898
G1 X48.492 Y48.519 E19.26145
G1 X48.396 Y48.652 E19.26355
G1 X48.364 Y48.768 E19.2651
G1 X48.379 Y48.922 E19.26709
G1 X48.452 Y49.056 E19.26905
G1 X48.534 Y49.166 E19.27081
G1 X48.544 Y49.2 E19.27127
G1 X46.119 Y49.2 E19.30243
G1 X46.131 Y49.212 E19.30265
G1 X46.153 Y49.229 E19.303
G1 X46.292 Y49.301 E19.30501
G1 X46.435 Y49.391 E19.30719
G1 X46.565 Y49.592 E19.31026
G1 X46.495 Y49.8 E19.31308
G1 X46.361 Y49.912 E19.31533
G1 X46.122 Y50.007 E19.31863
G1 X45.908 Y50.038 E19.32141
G1 X45.76 Y50.083 E19.3234
G1 X45.485 Y50.207 E19.32727
G1 X45.363 Y50.279 E19.32909
G1 X45.2 Y50.392 E19.33164
G1 X45.191 Y50.4 E19.3318
G1 X45.79 Y50.4 E19.33949
G0 F1200 X47.013 Y50.4
G1 F300 X49.355 Y50.4 E19.36959
G1 X49.337 Y50.471 E19.37053
G1 X49.319 Y50.607 E19.37229
G1 X49.32 Y50.743 E19.37404
G1 X49.348 Y50.848 E19.37544
G1 X49.353 Y50.923 E19.3764
G1 X49.377 Y50.988 E19.37729
G1 X49.371 Y51.04 E19.37796
G1 X49.374 Y51.133 E19.37916
G1 X49.313 Y51.167 E19.38006
G1 X49.257 Y51.129 E19.38093
G1 X49.042 Y50.932 E19.38467
G1 X48.904 Y50.861 E19.38667
G1 X48.788 Y50.838 E19.38819
G1 X48.646 Y50.869 E19.39006
G1 X48.504 Y51.011 E19.39264
G1 X48.533 Y51.206 E19.39517
G1 X48.642 Y51.43 E19.39837
G1 X48.733 Y51.573 E19.40055
G1 X48.758 Y51.6 E19.40102
G1 X46.481 Y51.6 E19.43028
G1 X46.443 Y51.716 E19.43185
G1 X46.348 Y51.904 E19.43456
G1 X46.257 Y52.014 E19.43639
G1 X46.039 Y52.189 E19.43998
G1 X45.967 Y52.265 E19.44133
G1 X45.954 Y52.283 E19.44161
G1 X45.923 Y52.373 E19.44284
G1 X45.921 Y52.426 E19.44352
G1 X45.927 Y52.478 E19.44419
G1 X45.945 Y52.523 E19.44481
G1 X45.98 Y52.578 E19.44565
G1 X46.024 Y52.624 E19.44647
G1 X46.088 Y52.639 E19.44731
G1 X46.16 Y52.677 E19.44836
G1 X46.232 Y52.695 E19.44931
G1 X46.404 Y52.773 E19.45174
G1 X46.621 Y52.783 E19.45453
G1 X46.769 Y52.762 E19.45645
G1 X47.125 Y52.675 E19.46116
G1 X47.177 Y52.8 E19.4629
G1 X47.733 Y52.8 E19.47004
G0 F1200 X48.295 Y52.8
G1 F300 X49.29 Y52.8 E19.48283
G1 X49.302 Y52.811 E19.48304
G1 X49.324 Y52.874 E19.4839
G1 X49.335 Y53.089 E19.48666
G1 X49.33 Y53.111 E19.48695
G1 X49.321 Y53.131 E19.48724
G1 X49.284 Y53.191 E19.48814
G1 X49.263 Y53.201 E19.48844
G1 X49.231 Y53.21 E19.48887
G1 X49.177 Y53.239 E19.48965
G1 X49.059 Y53.275 E19.49124
G1 X48.932 Y53.429 E19.4938
G1 X48.907 Y53.556 E19.49547
G1 X48.925 Y53.664 E19.49687
G1 X48.991 Y53.772 E19.4985
G1 X49.116 Y53.857 E19.50044
G1 X49.34 Y53.927 E19.50346
G1 X49.397 Y53.954 E19.50427
G1 X49.441 Y54 E19.50509
G1 X48.337 Y54 E19.51927
G1 X48.296 Y54.058 E19.52019
G1 X48.202 Y54.145 E19.52183
G1 X47.986 Y54.288 E19.52516
G1 X47.919 Y54.353 E19.52636
G1 X47.919 Y54.418 E19.5272
G1 X48.004 Y54.467 E19.52846
G1 X48.012 Y54.478 E19.52863
G1 X48.048 Y54.494 E19.52914
G1 X48.057 Y54.512 E19.5294
G1 X48.144 Y54.553 E19.53063
G1 X48.144 Y54.619 E19.53148
G1 X48.169 Y54.642 E19.53192
G1 X48.138 Y54.945 E19.53583
G1 X48.064 Y55.052 E19.5375
G1 X48.018 Y55.177 E19.53921
G1 X48.014 Y55.2 E19.53951
G1 X48.343 Y55.2 E19.54374
G0 F1200 X48.754 Y55.2
G1 F300 X49.312 Y55.2 E19.55091
G0 F1200 X45.489 Y49.2
G1 F300 X44.995 Y49.2 E19.55726
G0 F1200 X45.14 Y48
G1 F300 X44.74 Y48 E19.5624
G1 X44.742 Y47.996 E19.56246
G1 X44.764 Y47.844 E19.56443
G1 X44.741 Y47.58 E19.56784
G1 X44.853 Y47.242 E19.57241
G1 X44.88 Y47.042 E19.575
G1 X44.91 Y46.943 E19.57633
G1 X44.957 Y46.849 E19.57768
G1 X44.989 Y46.8 E19.57844
G1 X45.431 Y46.8 E19.58412
G0 F1200 X49.784 Y46.8
G1 F300 X50.128 Y46.8 E19.58854
G0 F1200 X50.133 Y46.8
G1 F300 X50.299 Y46.951 E19.59142
G1 X50.343 Y47.216 E19.59487
G1 X50.354 Y47.243 E19.59525
G1 X50.128 Y47.314 E19.59829
G1 X50.109 Y47.332 E19.59863
G1 X50.038 Y47.359 E19.5996
G1 X49.982 Y47.394 E19.60045
G1 X49.925 Y47.409 E19.60121
G1 X49.892 Y47.453 E19.60191
G1 X49.867 Y47.503 E19.60263
G1 X49.861 Y47.521 E19.60288
G1 X49.843 Y47.67 E19.60481
G1 X49.853 Y47.762 E19.60599
G1 X49.834 Y47.862 E19.6073
G1 X49.836 Y47.884 E19.60759
G1 X49.826 Y47.936 E19.60827
G1 X49.827 Y48 E19.60909
G1 X50.277 Y48 E19.61487
G0 F1200 X51.128 Y48
G1 F300 X53.02 Y48 E19.63918
G1 X52.997 Y48.06 E19.64001
G1 X53.005 Y48.236 E19.64227
G1 X53.126 Y48.374 E19.64463
G1 X53.239 Y48.444 E19.64634
G1 X53.279 Y48.482 E19.64705
G1 X53.454 Y48.716 E19.6508
G1 X53.499 Y48.784 E19.65185
G1 X53.538 Y48.866 E19.65302
G1 X53.626 Y49.105 E19.65629
G1 X53.691 Y49.2 E19.65777
G1 X52.957 Y49.2 E19.6672
G0 F1200 X52.408 Y49.2
G1 F300 X49.826 Y49.2 E19.70038
G1 X49.828 Y49.358 E19.70241
G1 X49.814 Y49.432 E19.70338
G1 X49.824 Y49.693 E19.70673
G1 X49.852 Y49.866 E19.70899
G1 X49.916 Y49.952 E19.71036
G1 X49.986 Y50.029 E19.7117
G1 X50.035 Y50.054 E19.71241
G1 X50.371 Y50.128 E19.71683
G1 X50.505 Y50.182 E19.71868
G1 X50.647 Y50.305 E19.7211
G1 X50.672 Y50.4 E19.72236
G1 X54.275 Y50.4 E19.76866
G1 X54.454 Y50.59 E19.77201
G1 X54.522 Y50.679 E19.77345
G1 X54.505 Y50.821 E19.77529
G1 X54.47 Y50.932 E19.77678
G1 X54.441 Y50.983 E19.77754
G1 X54.418 Y51.013 E19.77802
G1 X54.305 Y51.104 E19.77989
G1 X54.256 Y51.132 E19.78061
G1 X54.212 Y51.146 E19.78121
G1 X54.134 Y51.142 E19.78221
G1 X54.104 Y51.129 E19.78263
G1 X54.079 Y51.125 E19.78296
G1 X54.033 Y51.069 E19.78389
G1 X53.982 Y50.978 E19.78523
G1 X53.822 Y50.795 E19.78835
G1 X53.67 Y50.725 E19.7905
G1 X53.554 Y50.714 E19.792
G1 X53.379 Y50.729 E19.79426
G1 X53.201 Y50.691 E19.79659
G1 X52.958 Y50.934 E19.80101
G1 X53.224 Y51.238 E19.8062
G1 X53.306 Y51.307 E19.80758
G1 X53.669 Y51.472 E19.8127
G1 X53.694 Y51.488 E19.81308
G1 X53.707 Y51.51 E19.81341
G1 X53.765 Y51.57 E19.81448
G1 X53.782 Y51.6 E19.81493
G1 X50.628 Y51.6 E19.85546
G1 X50.745 Y51.848 E19.85898
G1 X50.589 Y51.997 E19.86175
G1 X50.448 Y52.083 E19.86387
G1 X50.375 Y52.111 E19.86488
G1 X50.321 Y52.138 E19.86565
G1 X50.218 Y52.165 E19.86702
G1 X50.119 Y52.231 E19.86855
G1 X50.013 Y52.313 E19.87027
G1 X49.979 Y52.352 E19.87094
G1 X49.965 Y52.381 E19.87135
G1 X49.971 Y52.493 E19.87279
G1 X49.965 Y52.566 E19.87373
G1 X50.057 Y52.8 E19.87696
G1 X52.552 Y52.8 E19.90902
G1 X52.746 Y52.952 E19.91219
G1 X52.851 Y53.022 E19.91381
G1 X52.951 Y53.103 E19.91547
G1 X53.001 Y53.18 E19.91665
G1 X53.03 Y53.265 E19.9178
G1 X53.031 Y53.343 E19.9188
G1 X53.02 Y53.404 E19.9196
G1 X53 Y53.452 E19.92027
G1 X52.936 Y53.527 E19.92153
G1 X52.785 Y53.636 E19.92393
G1 X52.662 Y53.709 E19.92577
G1 X52.389 Y53.829 E19.9296
G1 X52.238 Y53.873 E19.93162
G1 X52.185 Y53.873 E19.9323
G1 X52.155 Y53.805 E19.93325
G1 X52.252 Y53.699 E19.9351
G1 X52.322 Y53.597 E19.93669
G1 X52.377 Y53.449 E19.93872
G1 X52.379 Y53.296 E19.94069
G1 X52.36 Y53.18 E19.9422
G1 X52.307 Y53.052 E19.94398
G1 X52.239 Y52.954 E19.94551
G1 X52.104 Y52.829 E19.94787
G1 X51.728 Y52.804 E19.95272
G1 X51.789 Y53.235 E19.95831
G1 X51.776 Y53.286 E19.95898
G1 X51.739 Y53.375 E19.96022
G1 X51.623 Y53.558 E19.96301
G1 X51.533 Y53.689 E19.96505
G1 X51.476 Y53.802 E19.96668
G1 X51.442 Y53.913 E19.96817
G1 X51.435 Y54 E19.96929
G1 X50.128 Y54 E19.98608
G1 X50.134 Y54.105 E19.98744
G1 X50.098 Y54.222 E19.98901
G1 X50.037 Y54.353 E19.99087
G1 X50.022 Y54.4 E19.9915
G1 X50.015 Y54.487 E19.99262
G1 X50.02 Y54.577 E19.99378
G1 X50.045 Y54.672 E19.99504
G1 X50.134 Y54.861 E19.99773
G1 X50.167 Y54.988 E19.99941
G1 X50.13 Y55.145 E20.00148
G1 X50.104 Y55.2 E20.00227
G1 X51.248 Y55.2 E20.01697
G0 F1200 X50.293 Y51.6
G1 F300 X50.008 Y51.6 E20.02063
G0 F1200 X50.133 Y46.8
G1 F300 X52.178 Y46.8 E20.04691
G1 X52.17 Y46.772 E20.04728
G1 X52.18 Y46.577 E20.04979
G1 X52.177 Y46.544 E20.05022
G1 X52.161 Y46.499 E20.05083
G1 X52.111 Y46.399 E20.05227
G1 X52.065 Y46.27 E20.05403
G1 X52.072 Y46.126 E20.05588
G1 X52.134 Y45.994 E20.05775
G1 X52.28 Y45.908 E20.05993
G1 X52.418 Y45.912 E20.0617
G1 X52.632 Y45.989 E20.06463
G1 X52.733 Y46.005 E20.06594
G1 X52.793 Y46.002 E20.06671
G1 X52.843 Y45.99 E20.06737
G1 X52.898 Y45.953 E20.06822
G1 X53.007 Y45.812 E20.07051
G1 X53.051 Y45.736 E20.07164
G1 X53.09 Y45.6 E20.07346
G1 X51.69 Y45.6 E20.09145
G1 X51.717 Y45.538 E20.09232
G1 X51.774 Y45.373 E20.09456
G1 X51.839 Y45.136 E20.09772
G1 X51.848 Y45.069 E20.09859
G1 X51.861 Y44.889 E20.10091
G1 X51.859 Y44.698 E20.10336
G1 X51.873 Y44.573 E20.10498
G1 X51.896 Y44.478 E20.10623
G1 X51.915 Y44.4 E20.10727
G1 X52.398 Y44.4 E20.11347
G0 F1200 X51.214 Y44.4
G1 F300 X50.766 Y44.4 E20.11923
G1 X50.654 Y44.43 E20.12072
G1 X50.501 Y44.495 E20.12286
G1 X50.434 Y44.534 E20.12385
G1 X50.399 Y44.571 E20.12451
G1 X50.353 Y44.6 E20.1252
G1 X50.348 Y44.654 E20.1259
G1 X50.376 Y44.719 E20.12681
G1 X50.388 Y44.748 E20.12721
G1 X50.469 Y44.876 E20.12916
G1 X50.564 Y45.008 E20.13125
G1 X50.7 Y45.162 E20.13389
G1 X50.782 Y45.271 E20.13564
G1 X50.85 Y45.499 E20.1387
G1 X50.759 Y45.6 E20.14045
G1 X51.048 Y45.6 E20.14416
G0 F1200 X50.186 Y45.6
G1 F300 X49.71 Y45.6 E20.15028
G0 F1200 X53.427 Y46.8
G1 F300 X54.037 Y46.8 E20.15812
G0 F1200 X53.482 Y46.891
G1 F300 X53.501 Y47.07 E20.16043
G1 X53.458 Y47.294 E20.16336
G1 X53.495 Y47.354 E20.16427
G1 X53.589 Y47.418 E20.16573
G1 X53.713 Y47.524 E20.16782
G1 X53.78 Y47.684 E20.17005
G1 X53.758 Y47.846 E20.17215
G1 X53.707 Y47.975 E20.17393
G1 X53.694 Y48 E20.1743
G1 X55.056 Y48 E20.1918
G0 F1200 X54.817 Y49.2
G1 F300 X54.523 Y49.2 E20.19558
G0 F1200 X53.482 Y46.891
G1 F300 X53.427 Y46.8 E20.19694
G0 F1200 X46.8 Y44.962
;TIME_ELAPSED:366.125011
;LAYER:14
G0 X46.8 Y44.962 Z5.2
;TYPE:FILL
G1 F300 X46.8 Y45.267 E20.20086
G0 F1200 X46.426 Y45.905
G1 F300 X46.587 Y46.149 E20.20462
G1 X46.687 Y46.253 E20.20647
G1 X46.787 Y46.307 E20.20793
G1 X46.8 Y46.311 E20.20811
G1 X46.8 Y46.923 E20.21597
G0 F1200 X46.213 Y46.52
G1 F300 X46.108 Y46.6 E20.21767
G1 X46.001 Y46.65 E20.21918
G1 X45.865 Y46.692 E20.22101
G1 X45.813 Y46.745 E20.22197
G1 X45.787 Y46.796 E20.2227
G1 X45.725 Y46.994 E20.22537
G1 X45.625 Y47.254 E20.22895
G1 X45.6 Y47.333 E20.23001
G1 X45.6 Y48.016 E20.23879
G0 F1200 X45.6 Y48.639
G1 F300 X45.6 Y48.772 E20.2405
G0 F1200 X45.947 Y49.151
G1 F300 X45.977 Y49.123 E20.24103
G1 X46.043 Y49.087 E20.24199
G1 X46.088 Y49.071 E20.24261
G1 X46.215 Y49.048 E20.24426
G1 X46.298 Y49.05 E20.24533
G1 X46.651 Y49.118 E20.24995
G1 X46.8 Y49.101 E20.25188
G1 X46.8 Y50.07 E20.26433
G0 F1200 X46.437 Y49.877
G1 F300 X46.092 Y50.027 E20.26916
G1 X45.825 Y50.094 E20.2727
G1 X45.772 Y50.116 E20.27344
G1 X45.6 Y50.218 E20.27601
G1 X45.6 Y50.445 E20.27892
G0 F1200 X45.685 Y50.922
G1 F300 X45.905 Y50.893 E20.28178
G1 X46.062 Y50.882 E20.2838
G1 X46.244 Y50.903 E20.28615
G1 X46.364 Y50.903 E20.28769
G1 X46.495 Y50.86 E20.28947
G1 X46.624 Y50.746 E20.29168
G1 X46.709 Y50.652 E20.29331
G1 X46.746 Y50.624 E20.2939
G1 X46.798 Y50.598 E20.29465
G1 X46.8 Y50.597 E20.29468
G1 X46.8 Y52.67 E20.32132
G0 F1200 X46.8 Y53.339
G1 F300 X46.833 Y53.377 E20.32196
G1 X46.96 Y53.6 E20.32526
G1 X47.029 Y53.694 E20.32676
G1 X47.085 Y53.751 E20.32779
G1 X47.136 Y53.786 E20.32858
G1 X47.222 Y53.819 E20.32976
G1 X47.274 Y53.777 E20.33062
G1 X47.244 Y53.6 E20.33293
G1 X47.261 Y53.419 E20.33527
G1 X47.292 Y53.318 E20.33662
G1 X47.35 Y53.213 E20.33816
G1 X47.585 Y52.933 E20.34286
G1 X47.598 Y52.91 E20.3432
G1 X47.65 Y52.771 E20.34511
G1 X47.658 Y52.719 E20.34578
G1 X47.655 Y52.681 E20.34627
G1 X47.638 Y52.631 E20.34695
G1 X47.476 Y52.344 E20.35119
G1 X47.435 Y52.22 E20.35287
G1 X47.385 Y51.869 E20.35742
G1 X47.377 Y51.845 E20.35775
G1 X47.352 Y51.806 E20.35834
G1 X47.288 Y51.749 E20.35944
G1 X47.08 Y51.7 E20.36219
G1 X46.959 Y51.63 E20.36399
G1 X46.87 Y51.508 E20.36593
G1 X46.84 Y51.395 E20.36743
G1 X46.859 Y51.249 E20.36932
G1 X47.084 Y50.95 E20.37413
G1 X47.326 Y51.132 E20.37802
G1 X47.439 Y51.251 E20.38013
G1 X47.675 Y51.397 E20.38369
G1 X47.808 Y51.517 E20.386
G1 X47.903 Y51.627 E20.38786
G1 X47.981 Y51.743 E20.38966
G1 X48 Y51.823 E20.39072
G1 X48 Y47.403 E20.44751
G1 X48.104 Y47.481 E20.44918
G1 X48.182 Y47.517 E20.45029
G1 X48.398 Y47.583 E20.45319
G1 X48.636 Y47.587 E20.45625
G1 X49.015 Y47.556 E20.46113
G1 X49.156 Y47.48 E20.46319
G1 X49.191 Y47.592 E20.4647
G1 X49.2 Y47.673 E20.46575
G1 X49.2 Y48.671 E20.47857
G0 F1200 X50.4 Y47.534
G1 F300 X50.4 Y51.058 E20.52385
G0 F1200 X50.4 Y51.747
G1 F300 X50.4 Y55.933 E20.57764
G0 F1200 X49.2 Y55.771
G1 F300 X49.2 Y52.457 E20.62023
G0 F1200 X49.2 Y52.171
G1 F300 X49.2 Y51.616 E20.62736
G0 F1200 X49.2 Y50.797
G1 F300 X49.2 Y50.351 E20.63309
G0 F1200 X46.437 Y49.877
G1 F300 X46.325 Y49.608 E20.63683
G1 X46.24 Y49.534 E20.63828
G1 X45.998 Y49.38 E20.64197
G1 X45.962 Y49.347 E20.64259
G1 X45.934 Y49.276 E20.64358
G1 X45.931 Y49.235 E20.6441
G1 X45.947 Y49.151 E20.6452
G0 F1200 X46.8 Y48.141
G1 F300 X46.8 Y47.741 E20.65034
G0 F1200 X46.213 Y46.52
G1 F300 X46.285 Y46.381 E20.65235
G1 X46.312 Y46.249 E20.65409
G1 X46.323 Y46.067 E20.65643
G1 X46.342 Y46.001 E20.65731
G1 X46.355 Y45.97 E20.65774
G1 X46.426 Y45.905 E20.65898
G0 F1200 X48 Y45.948
G1 F300 X48 Y46.964 E20.67204
G0 F1200 X50.4 Y46.644
G1 F300 X50.4 Y45.289 E20.68945
G1 X50.525 Y45.243 E20.69116
G1 X50.664 Y45.132 E20.69344
G1 X50.732 Y45.056 E20.69475
G1 X50.805 Y44.917 E20.69677
G1 X50.949 Y44.515 E20.70226
G1 X50.677 Y44.387 E20.70612
G1 X50.521 Y44.397 E20.70813
G1 X50.472 Y44.41 E20.70878
G1 X50.427 Y44.342 E20.70983
G1 X50.505 Y44.24 E20.71148
G1 X50.664 Y44.093 E20.71426
G1 X50.703 Y44.071 E20.71484
G1 X50.798 Y43.999 E20.71637
G1 X50.836 Y43.977 E20.71693
G1 X50.908 Y43.956 E20.7179
G1 X50.987 Y43.974 E20.71894
G1 X51.011 Y43.981 E20.71926
G1 X51.075 Y44.028 E20.72028
G1 X51.103 Y44.066 E20.72089
G1 X51.128 Y44.141 E20.7219
G1 X51.127 Y44.271 E20.72357
G1 X51.1 Y44.489 E20.7264
G1 X51.053 Y45.06 E20.73376
G1 X50.936 Y45.507 E20.73969
G1 X50.913 Y45.627 E20.74126
G1 X50.909 Y45.734 E20.74264
G1 X50.938 Y45.854 E20.74423
G1 X51.004 Y45.967 E20.74591
G1 X51.086 Y46.036 E20.74729
G1 X51.194 Y46.088 E20.74883
G1 X51.315 Y46.105 E20.7504
G1 X51.506 Y46.073 E20.75288
G1 X51.6 Y46.073 E20.75409
G1 X51.6 Y55.189 E20.87123
G1 X51.616 Y55.173 E20.87152
G1 X51.709 Y55.053 E20.87347
G1 X51.75 Y54.979 E20.87456
G1 X51.793 Y54.833 E20.87651
G1 X51.793 Y54.664 E20.87869
G1 X51.81 Y54.576 E20.87984
G1 X51.817 Y54.555 E20.88012
G1 X51.862 Y54.425 E20.88189
G0 F1200 X51.861 Y54.425
G1 F300 X51.949 Y54.222 E20.88473
G1 X51.969 Y54.122 E20.88604
G1 X51.957 Y53.969 E20.88802
G1 X51.961 Y53.786 E20.89037
G1 X51.994 Y53.694 E20.89162
G1 X52.014 Y53.584 E20.89306
G1 X52.022 Y53.541 E20.89362
G1 X52.008 Y53.446 E20.89486
G1 X51.987 Y53.395 E20.89556
G1 X51.97 Y53.377 E20.89588
G1 X51.865 Y53.33 E20.89736
G1 X51.836 Y53.122 E20.90006
G1 X51.884 Y52.965 E20.90217
G1 X52.098 Y52.799 E20.90565
G1 X52.338 Y52.91 E20.90905
G1 X52.449 Y52.994 E20.91084
G1 X52.555 Y53.066 E20.91248
G1 X52.751 Y53.14 E20.91517
G1 X52.8 Y53.169 E20.91591
G1 X52.8 Y52.935 E20.91891
G0 F1200 X52.8 Y52.188
G1 F300 X52.8 Y51.612 E20.92631
G0 F1200 X52.8 Y50.962
G1 F300 X52.8 Y49.624 E20.94351
G1 X53.09 Y49.805 E20.9479
G1 X53.187 Y49.878 E20.94946
G1 X53.243 Y49.936 E20.9505
G1 X53.313 Y50.033 E20.95203
G1 X53.402 Y50.202 E20.95449
G1 X53.545 Y50.302 E20.95673
G1 X53.684 Y50.321 E20.95853
G1 X53.899 Y50.266 E20.96138
G1 X53.936 Y50.265 E20.96186
G1 X54 Y50.281 E20.96271
G1 X54 Y51.128 E20.97359
G0 F1200 X54 Y49.649
G1 F300 X54 Y49.366 E20.97723
G1 X53.866 Y49.3 E20.97915
G1 X53.778 Y49.194 E20.98092
G1 X53.699 Y48.936 E20.98438
G1 X53.475 Y48.472 E20.99101
G1 X53.388 Y48.372 E20.99271
G1 X53.253 Y48.267 E20.99491
G1 X53.207 Y48.245 E20.99556
G1 X52.972 Y48.21 E20.99861
G1 X52.8 Y48.16 E21.00092
G1 X52.8 Y48.35 E21.00336
G0 F1200 X52.8 Y47.708
G1 F300 X52.8 Y47.31 E21.00847
G0 F1200 X52.8 Y47.296
G1 F300 X52.8 Y46.836 E21.01438
G0 F1200 X52.8 Y45.718
G1 F300 X52.8 Y45.258 E21.02029
G0 F1200 X45.685 Y50.922
G1 F300 X45.626 Y50.941 E21.02109
G1 X45.6 Y50.966 E21.02155
G1 X45.6 Y51.131 E21.02367
G0 F1200 X48 Y53.222
G1 F300 X48 Y53.717 E21.03003
G0 F1200 X51.861 Y54.425
G1 F300 X51.862 Y54.425 E21.03005
G0 F1200 X54 Y48.038
G1 F300 X54 Y46.607 E21.04844
G0 F1200 X45.594 Y46.8
;TIME_ELAPSED:382.286984
;LAYER:15
G0 X45.594 Y46.8 Z5.55
;TYPE:FILL
G1 F300 X45.545 Y46.922 E21.05012
G1 X45.524 Y47.016 E21.05136
G1 X45.484 Y47.452 E21.05699
G1 X45.485 Y47.72 E21.06043
G1 X45.479 Y47.719 E21.06051
G1 X45.465 Y47.813 E21.06173
G1 X45.366 Y47.94 E21.0638
G1 X45.245 Y47.972 E21.06541
G1 X45.248 Y48 E21.06577
G1 X45.511 Y48 E21.06915
G0 F1200 X45.813 Y48.648
G1 F300 X45.97 Y48.581 E21.07134
G1 X46.096 Y48.562 E21.07298
G1 X46.301 Y48.564 E21.07562
G1 X46.363 Y48.554 E21.07642
G1 X46.411 Y48.339 E21.07925
G1 X46.476 Y48.167 E21.08162
G1 X46.542 Y48.061 E21.08322
G1 X46.601 Y48 E21.08431
G1 X46.234 Y48 E21.08903
G1 X46.273 Y47.877 E21.09068
G1 X46.325 Y47.79 E21.09199
G1 X46.343 Y47.771 E21.09232
G1 X46.593 Y47.597 E21.09624
G1 X46.68 Y47.495 E21.09796
G1 X46.732 Y47.425 E21.09908
G1 X46.769 Y47.398 E21.09967
G1 X46.838 Y47.427 E21.10063
G1 X46.925 Y47.499 E21.10208
G1 X47.155 Y47.614 E21.10539
G1 X47.364 Y47.312 E21.11011
G1 X47.202 Y47.066 E21.11389
G1 X47.145 Y46.981 E21.11521
G1 X47.038 Y46.85 E21.11738
G1 X46.978 Y46.8 E21.11838
G1 X48.003 Y46.8 E21.13155
G1 X48.023 Y46.74 E21.13237
G1 X48.074 Y46.658 E21.13361
G1 X48.407 Y46.286 E21.14002
G1 X48.491 Y46.228 E21.14133
G1 X48.607 Y46.184 E21.14293
G1 X48.74 Y46.181 E21.14464
G1 X48.867 Y46.221 E21.14635
G1 X48.96 Y46.287 E21.14781
G1 X49.054 Y46.368 E21.14941
G1 X49.095 Y46.326 E21.15016
G1 X49.112 Y46.304 E21.15052
G1 X49.131 Y46.246 E21.1513
G1 X49.092 Y46.162 E21.15249
G1 X49.032 Y46.055 E21.15407
G1 X48.982 Y45.925 E21.15586
G1 X48.984 Y45.765 E21.15792
G1 X49.012 Y45.665 E21.15925
G1 X49.035 Y45.6 E21.16014
G1 X47.672 Y45.6 E21.17765
G0 F1200 X46.171 Y46.8
G1 F300 X45.594 Y46.8 E21.18507
G0 F1200 X45.813 Y48.648
G1 F300 X45.593 Y48.792 E21.18844
G1 X45.329 Y49.041 E21.19311
G1 X45.245 Y49.173 E21.19512
G1 X45.244 Y49.2 E21.19546
G1 X44.912 Y49.2 E21.19973
G0 F1200 X45.833 Y49.326
G1 F300 X45.842 Y49.254 E21.20066
G1 X45.856 Y49.213 E21.20122
G1 X45.866 Y49.2 E21.20143
G1 X47.349 Y49.2 E21.22049
G0 F1200 X47.506 Y49.2
G1 F300 X47.666 Y49.277 E21.22277
G1 X47.666 Y49.469 E21.22524
G1 X47.641 Y49.526 E21.22604
G1 X47.59 Y49.628 E21.2275
G1 X47.558 Y49.744 E21.22905
G1 X47.585 Y49.808 E21.22994
G1 X47.638 Y49.883 E21.23112
G1 X47.824 Y50.094 E21.23473
G1 X47.906 Y50.26 E21.23711
G1 X47.92 Y50.4 E21.23892
G1 X49.003 Y50.4 E21.25284
G1 X49.076 Y50.428 E21.25384
G1 X49.144 Y50.473 E21.25489
G1 X49.198 Y50.519 E21.2558
G1 X49.164 Y50.597 E21.25689
G1 X49.046 Y50.582 E21.25842
G1 X49.034 Y50.576 E21.2586
G1 X48.881 Y50.498 E21.2608
G1 X48.769 Y50.475 E21.26227
G1 X48.636 Y50.502 E21.26402
G1 X48.529 Y50.593 E21.26582
G1 X48.475 Y50.719 E21.26758
G1 X48.48 Y50.877 E21.26961
G1 X48.565 Y50.993 E21.27146
G1 X48.677 Y51.069 E21.2732
G1 X48.856 Y51.088 E21.27551
G1 X48.951 Y51.077 E21.27674
G1 X49.015 Y51.078 E21.27756
G1 X49.081 Y51.089 E21.27842
G1 X49.184 Y51.156 E21.28
G1 X48.852 Y51.374 E21.28511
G1 X48.93 Y51.6 E21.28818
G1 X47.574 Y51.6 E21.3056
G1 X47.624 Y51.655 E21.30656
G1 X47.675 Y51.825 E21.30884
G1 X47.694 Y52.068 E21.31197
G1 X47.708 Y52.107 E21.3125
G1 X47.922 Y52.279 E21.31603
G1 X48.06 Y52.411 E21.31849
G1 X48.151 Y52.552 E21.32064
G1 X48.177 Y52.649 E21.32193
G1 X48.183 Y52.774 E21.32354
G1 X48.175 Y52.8 E21.32389
G1 X49.401 Y52.8 E21.33964
G1 X49.398 Y52.817 E21.33987
G1 X49.323 Y53.029 E21.34275
G1 X49.309 Y53.19 E21.34483
G1 X49.448 Y53.495 E21.34914
G1 X49.454 Y53.522 E21.34949
G1 X49.448 Y53.708 E21.35189
G1 X49.483 Y53.832 E21.35354
G1 X49.503 Y53.988 E21.35556
G1 X49.501 Y54 E21.35572
G1 X48.064 Y54 E21.37418
G1 X48.089 Y54.123 E21.3758
G1 X48.072 Y54.257 E21.37753
G1 X48.062 Y54.286 E21.37793
G1 X48.06 Y54.341 E21.37863
G1 X48.066 Y54.371 E21.37903
G1 X48.081 Y54.395 E21.37939
G1 X48.104 Y54.411 E21.37975
G1 X48.236 Y54.454 E21.38153
G1 X48.277 Y54.47 E21.3821
G1 X48.424 Y54.493 E21.38401
G1 X48.645 Y54.5 E21.38685
G1 X48.832 Y54.529 E21.38928
G1 X48.987 Y54.621 E21.3916
G1 X49.016 Y54.85 E21.39457
G1 X48.906 Y54.979 E21.39674
G1 X48.823 Y55.022 E21.39795
G1 X48.781 Y55.084 E21.39891
G1 X48.875 Y55.2 E21.40083
G1 X49.27 Y55.2 E21.4059
G0 F1200 X50.028 Y55.2
G1 F300 X50.059 Y55.127 E21.40692
G1 X50.1 Y54.998 E21.40866
G1 X50.11 Y54.854 E21.41052
G1 X50.106 Y54.729 E21.41212
G1 X50.061 Y54.544 E21.41457
G1 X50.058 Y54.456 E21.4157
G1 X50.069 Y54.31 E21.41758
G1 X50.056 Y54.16 E21.41952
G1 X50.031 Y54.068 E21.42074
G1 X50.013 Y54.032 E21.42126
G1 X50.007 Y54.005 E21.42161
G1 X50.008 Y54 E21.42168
G1 X50.292 Y54 E21.42533
G0 F1200 X51.042 Y53.417
G1 F300 X51.185 Y53.615 E21.42847
G1 X51.309 Y53.73 E21.43064
G1 X51.491 Y53.709 E21.43299
G1 X51.6 Y53.651 E21.43458
G1 X51.714 Y53.613 E21.43613
G1 X51.83 Y53.59 E21.43765
G1 X51.946 Y53.578 E21.43914
G1 X51.996 Y53.585 E21.43979
G1 X52.046 Y53.753 E21.44204
G1 X52.042 Y53.946 E21.44453
G1 X52.034 Y54 E21.44523
G1 X51.242 Y54 E21.4554
G0 F1200 X51.042 Y53.417
G1 F300 X50.984 Y53.309 E21.45698
G1 X50.937 Y53.172 E21.45884
G1 X50.913 Y53.072 E21.46016
G1 X50.898 Y52.906 E21.4623
G1 X50.922 Y52.8 E21.4637
G1 X50.233 Y52.8 E21.47255
G1 X50.272 Y52.752 E21.47335
G1 X50.316 Y52.64 E21.47489
G1 X50.31 Y52.478 E21.47698
G1 X50.104 Y52.258 E21.48085
G1 X50.058 Y52.194 E21.48186
G1 X50.026 Y52.122 E21.48288
G1 X50.018 Y52.077 E21.48346
G1 X50.011 Y52.011 E21.48432
G1 X50.029 Y51.693 E21.48841
G1 X50.046 Y51.609 E21.48951
G1 X50.083 Y51.6 E21.49
G1 X51.262 Y51.6 E21.50515
G0 F1200 X51.641 Y51.892
G1 F300 X51.625 Y51.913 E21.50549
G1 X51.616 Y51.957 E21.50606
G1 X51.63 Y52.132 E21.50832
G1 X51.669 Y52.268 E21.51014
G1 X51.742 Y52.459 E21.51277
G1 X51.742 Y52.631 E21.51498
G1 X51.686 Y52.737 E21.51652
G1 X51.629 Y52.8 E21.51761
G1 X52.556 Y52.8 E21.52952
G0 F1200 X51.641 Y51.892
G1 F300 X51.833 Y51.692 E21.53308
G1 X51.785 Y51.6 E21.53442
G1 X53.209 Y51.6 E21.55271
G1 X53.112 Y51.559 E21.55407
G1 X53.06 Y51.55 E21.55475
G1 X52.86 Y51.536 E21.55732
G1 X52.744 Y51.52 E21.55883
G1 X52.609 Y51.456 E21.56075
G1 X52.519 Y51.39 E21.56218
G1 X52.42 Y51.216 E21.56475
G1 X52.278 Y51.002 E21.56805
G1 X52.205 Y50.927 E21.5694
G1 X52.143 Y50.88 E21.5704
G1 X52.046 Y50.789 E21.57211
G1 X51.964 Y50.668 E21.57398
G1 X51.943 Y50.467 E21.57658
G1 X51.956 Y50.4 E21.57746
G1 X50.046 Y50.4 E21.602
G1 X50.069 Y50.269 E21.60371
G1 X50.012 Y50.1 E21.606
G1 X49.868 Y49.875 E21.60944
G1 X49.831 Y49.768 E21.61089
G1 X49.84 Y49.714 E21.61159
G1 X49.85 Y49.694 E21.61188
G1 X49.911 Y49.644 E21.61289
G1 X50.183 Y49.462 E21.6171
G1 X50.28 Y49.282 E21.61973
G1 X50.247 Y49.2 E21.62086
G1 X52.852 Y49.2 E21.65434
G0 F1200 X53.562 Y49.2
G1 F300 X53.936 Y49.2 E21.65914
G1 X53.909 Y49.114 E21.6603
G1 X53.917 Y48.922 E21.66277
G1 X53.911 Y48.878 E21.66334
G1 X53.905 Y48.858 E21.66361
G1 X53.885 Y48.822 E21.66414
G1 X53.749 Y48.683 E21.66664
G1 X53.617 Y48.466 E21.6699
G1 X53.551 Y48.374 E21.67136
G1 X53.45 Y48.262 E21.67329
G1 X53.377 Y48.204 E21.67449
G1 X53.315 Y48.167 E21.67542
G1 X53.2 Y48.132 E21.67696
G1 X52.687 Y48.073 E21.6836
G1 X52.335 Y48.067 E21.68812
G1 X52.192 Y48.047 E21.68998
G1 X52.05 Y48 E21.6919
G1 X49.831 Y48 E21.72041
G1 X49.828 Y47.931 E21.7213
G1 X49.872 Y47.584 E21.7258
G1 X49.873 Y47.3 E21.72945
G1 X49.887 Y47.224 E21.73044
G1 X49.932 Y47.177 E21.73127
G1 X50.131 Y47.12 E21.73393
G1 X50.306 Y47.036 E21.73643
G1 X50.42 Y46.951 E21.73826
G1 X50.456 Y46.949 E21.73872
G1 X50.489 Y46.952 E21.73915
G1 X50.542 Y46.978 E21.7399
G1 X50.566 Y46.999 E21.74031
G1 X50.656 Y47.108 E21.74213
G1 X50.756 Y47.194 E21.74382
G1 X50.89 Y47.244 E21.74566
G1 X51.042 Y47.239 E21.74762
G1 X51.167 Y47.148 E21.7496
G1 X51.246 Y46.952 E21.75232
G1 X51.204 Y46.8 E21.75435
G1 X53.048 Y46.8 E21.77804
G1 X52.947 Y46.53 E21.78174
G1 X52.867 Y46.345 E21.78433
G1 X52.793 Y46.234 E21.78605
G1 X52.754 Y46.198 E21.78673
G1 X52.712 Y46.174 E21.78735
G1 X52.477 Y46.134 E21.79042
G1 X52.318 Y46.018 E21.79294
G1 X52.318 Y45.865 E21.79491
G1 X52.217 Y45.853 E21.79622
G1 X52.197 Y45.939 E21.79735
G1 X52.117 Y46.16 E21.80037
G1 X52.001 Y46.332 E21.80304
G1 X51.719 Y46.292 E21.8067
G1 X51.647 Y46.071 E21.80968
G1 X51.654 Y45.911 E21.81174
G1 X51.61 Y45.769 E21.81365
G1 X51.537 Y45.767 E21.81459
G1 X51.404 Y45.751 E21.81631
G1 X50.956 Y45.6 E21.82239
G1 X49.655 Y45.6 E21.8391
G0 F1200 X49.006 Y48
G1 F300 X48.98 Y48.128 E21.84078
G1 X49.007 Y48.286 E21.84284
G1 X49.074 Y48.39 E21.84443
G1 X49.14 Y48.465 E21.84572
G1 X49.232 Y48.543 E21.84727
G1 X49.302 Y48.638 E21.84878
G1 X49.338 Y48.908 E21.85228
G1 X49.348 Y49.177 E21.85574
G1 X49.346 Y49.2 E21.85604
G1 X47.506 Y49.2 E21.87968
G0 F1200 X47.439 Y50.4
G1 F300 X47.064 Y50.4 E21.8845
G0 F1200 X46.306 Y49.916
G1 F300 X46.017 Y50.125 E21.88908
G1 X45.876 Y50.181 E21.89103
G1 X45.788 Y50.229 E21.89232
G1 X45.7 Y50.303 E21.8938
G1 X45.833 Y50.379 E21.89577
G1 X45.891 Y50.4 E21.89656
G1 X46.094 Y50.4 E21.89917
G0 F1200 X46.306 Y49.916
G1 F300 X46.118 Y49.67 E21.90315
G1 X45.973 Y49.563 E21.90546
G1 X45.87 Y49.459 E21.90734
G1 X45.855 Y49.437 E21.90768
G1 X45.845 Y49.417 E21.90797
G1 X45.84 Y49.394 E21.90827
G1 X45.833 Y49.326 E21.90915
G0 F1200 X45.766 Y51.6
G1 F300 X45.784 Y51.64 E21.90972
G1 X45.886 Y52.037 E21.91498
G1 X46.043 Y51.988 E21.9171
G1 X46.206 Y51.957 E21.91923
G1 X46.365 Y51.968 E21.92128
G1 X46.481 Y52.009 E21.92286
G1 X46.615 Y52.108 E21.925
G1 X46.637 Y52.289 E21.92734
G1 X46.509 Y52.552 E21.9311
G1 X46.487 Y52.621 E21.93203
G1 X46.493 Y52.666 E21.93261
G1 X46.542 Y52.701 E21.93339
G1 X46.568 Y52.71 E21.93374
G1 X46.885 Y52.708 E21.93781
G1 X47.062 Y52.734 E21.94011
G1 X47.132 Y52.8 E21.94135
G1 X47.48 Y52.8 E21.94582
G0 F1200 X46.63 Y51.6
G1 F300 X45.766 Y51.6 E21.95692
G0 F1200 X47.687 Y48
G1 F300 X49.006 Y48 E21.97387
G0 F1200 X52.242 Y45.6
G1 F300 X52.702 Y45.6 E21.97978
G0 F1200 X52.685 Y50.4
G1 F300 X52.531 Y50.4 E21.98176
G0 F1200 X50.287 Y55.2
G1 F300 X50.028 Y55.2 E21.98509
G0 F1200 X53.734 Y46.8
G1 F300 X53.896 Y46.8 E21.98717
G0 F1200 X46.8 Y45.971
;TIME_ELAPSED:399.768929
;LAYER:16
G0 X46.8 Y45.971 Z5.9
;TYPE:FILL
G1 F300 X46.8 Y46.783 E21.99761
G0 F1200 X46.613 Y47.35
G1 F300 X46.57 Y47.343 E21.99817
G1 X46.541 Y47.347 E21.99854
G1 X46.497 Y47.364 E21.99915
G1 X46.381 Y47.444 E22.00096
G1 X46.195 Y47.631 E22.00435
G1 X46.117 Y47.732 E22.00599
G1 X46.091 Y47.793 E22.00684
G1 X46.06 Y47.903 E22.00831
G1 X46.022 Y48.088 E22.01074
G1 X45.98 Y48.204 E22.01232
G1 X45.921 Y48.303 E22.0138
G1 X45.603 Y48.548 E22.01896
G0 F1200 X45.6 Y48.549
G1 F300 X45.6 Y48.763 E22.02171
G0 F1200 X45.6 Y48.549
G1 F300 X45.603 Y48.548 E22.02175
G0 F1200 X46.8 Y48.883
G1 F300 X46.8 Y49.898 E22.03479
G1 X46.808 Y49.884 E22.035
G1 X46.833 Y49.822 E22.03586
G1 X46.863 Y49.706 E22.0374
G1 X46.88 Y49.544 E22.03949
G1 X46.914 Y49.419 E22.04116
G1 X46.997 Y49.276 E22.04328
G1 X47.179 Y49.12 E22.04636
G1 X47.305 Y49.035 E22.04831
G1 X47.508 Y48.949 E22.05115
G1 X47.727 Y49.198 E22.05541
G1 X47.582 Y49.441 E22.05904
G1 X47.497 Y49.617 E22.06156
G1 X47.474 Y49.703 E22.0627
G1 X47.47 Y49.755 E22.06337
G1 X47.477 Y49.788 E22.0638
G1 X47.503 Y49.827 E22.06441
G1 X47.534 Y49.857 E22.06496
G1 X47.743 Y50.011 E22.0683
G1 X47.825 Y50.104 E22.06989
G1 X47.887 Y50.194 E22.07129
G1 X47.938 Y50.296 E22.07276
G1 X48 Y50.508 E22.0756
G1 X48 Y48.337 E22.10349
G0 F1200 X47.841 Y47.826
G1 F300 X47.771 Y47.84 E22.10441
G1 X47.644 Y47.845 E22.10604
G1 X47.471 Y47.836 E22.10827
G1 X47.196 Y47.841 E22.1118
G1 X46.986 Y47.826 E22.11451
G1 X46.919 Y47.813 E22.11539
G1 X46.8 Y47.766 E22.11703
G1 X46.8 Y47.53 E22.12006
G1 X46.653 Y47.373 E22.12283
G1 X46.631 Y47.357 E22.12318
G1 X46.613 Y47.35 E22.12342
G0 F1200 X47.841 Y47.826
G1 F300 X47.892 Y47.808 E22.12412
G1 X47.982 Y47.754 E22.12547
G1 X48 Y47.741 E22.12575
G1 X48 Y46.396 E22.14304
G1 X48.053 Y46.407 E22.14373
G1 X48.341 Y46.213 E22.14819
G1 X48.407 Y46.293 E22.14953
G1 X48.36 Y46.339 E22.15037
G1 X48.146 Y46.625 E22.15496
G1 X48.092 Y46.764 E22.15688
G1 X48.087 Y47.024 E22.16022
G1 X48.377 Y47.13 E22.16419
G1 X48.723 Y46.878 E22.16969
G1 X48.832 Y46.815 E22.1713
G1 X48.95 Y46.769 E22.17293
G1 X49.015 Y46.757 E22.17378
G1 X49.074 Y46.764 E22.17454
G1 X49.098 Y46.814 E22.17526
G1 X49.128 Y46.972 E22.17732
G1 X49.138 Y47.216 E22.18046
G1 X49.2 Y47.588 E22.18531
G1 X49.2 Y47.813 E22.1882
G0 F1200 X49.2 Y49.391
G1 F300 X49.2 Y49.96 E22.19551
G0 F1200 X49.2 Y50.872
G1 F300 X49.2 Y51.234 E22.20016
G0 F1200 X49.2 Y51.738
G1 F300 X49.2 Y54.76 E22.23899
G0 F1200 X48 Y53.206
G1 F300 X48 Y50.867 E22.26905
G0 F1200 X47.282 Y50.9
G1 F300 X47.294 Y50.41 E22.27535
G1 X46.846 Y50.645 E22.28185
G1 X46.8 Y50.695 E22.28272
G1 X46.8 Y50.494 E22.2853
G0 F1200 X47.282 Y50.9
G1 F300 X47.256 Y51.026 E22.28696
G1 X47.189 Y51.182 E22.28914
G1 X47.154 Y51.289 E22.29059
G1 X47.144 Y51.345 E22.29132
G1 X47.147 Y51.482 E22.29308
G1 X47.162 Y51.562 E22.29412
G1 X47.222 Y51.793 E22.29719
G1 X47.234 Y51.881 E22.29833
G1 X47.276 Y52.055 E22.30063
G1 X47.359 Y52.195 E22.30272
G1 X47.443 Y52.275 E22.30421
G1 X47.527 Y52.312 E22.30539
G1 X47.713 Y52.364 E22.30787
G1 X47.875 Y52.477 E22.31041
G1 X47.945 Y52.632 E22.3126
G1 X47.964 Y52.776 E22.31446
G1 X47.961 Y52.889 E22.31592
G1 X47.956 Y52.914 E22.31624
G1 X47.971 Y53.035 E22.31781
G1 X47.911 Y53.162 E22.31962
G1 X47.961 Y53.218 E22.32058
G1 X48 Y53.206 E22.32111
G0 F1200 X48 Y45.783
G1 F300 X48 Y44.808 E22.33363
G0 F1200 X50.4 Y44.686
G1 F300 X50.4 Y45.215 E22.34043
G0 F1200 X50.574 Y45.035
G1 F300 X50.763 Y45.124 E22.34312
G1 X51.229 Y45.329 E22.34966
G1 X51.557 Y45.511 E22.35448
G1 X51.596 Y45.545 E22.35514
G1 X51.6 Y45.561 E22.35535
G0 F1200 X51.6 Y46.464
G1 F300 X51.6 Y47.118 E22.36376
G1 X51.687 Y47.097 E22.36491
G1 X51.826 Y47.093 E22.3667
G1 X51.994 Y47.103 E22.36886
G1 X52.219 Y47.135 E22.37178
G1 X52.286 Y47.133 E22.37264
G1 X52.319 Y47.126 E22.37307
G1 X52.404 Y47.096 E22.37423
G1 X52.62 Y47.038 E22.3771
G1 X52.8 Y47.017 E22.37943
G1 X52.8 Y46.853 E22.38154
G0 F1200 X52.8 Y47.969
G1 F300 X52.8 Y48.126 E22.38356
G1 X52.708 Y48.138 E22.38475
G1 X52.564 Y48.184 E22.38669
G1 X52.332 Y48.328 E22.3902
G1 X52.258 Y48.277 E22.39136
G1 X52.071 Y48.105 E22.39462
G1 X51.929 Y48.001 E22.39688
G1 X51.775 Y47.925 E22.39909
G1 X51.6 Y47.886 E22.40139
G1 X51.6 Y47.663 E22.40426
G0 F1200 X51.6 Y48.367
G1 F300 X51.6 Y49.544 E22.41938
G1 X51.652 Y49.465 E22.4206
G1 X51.916 Y49.569 E22.42424
G1 X52.036 Y49.657 E22.42616
G1 X52.125 Y49.699 E22.42742
G1 X52.157 Y49.704 E22.42784
G1 X52.191 Y49.696 E22.42829
G1 X52.279 Y49.658 E22.42952
G1 X52.478 Y49.608 E22.43215
G1 X52.647 Y49.726 E22.4348
G1 X52.8 Y49.906 E22.43784
G1 X52.8 Y48.73 E22.45295
G0 F1200 X52.8 Y47.969
G1 F300 X52.899 Y47.969 E22.45422
G1 X53.226 Y47.954 E22.45843
G1 X53.321 Y47.976 E22.45968
G1 X53.37 Y48.001 E22.46039
G1 X53.45 Y48.057 E22.46164
G1 X53.536 Y48.131 E22.4631
G1 X53.587 Y48.184 E22.46405
G1 X53.701 Y48.326 E22.46639
G1 X53.893 Y48.598 E22.47066
G1 X53.962 Y48.744 E22.47274
G1 X53.996 Y48.894 E22.47472
G1 X54 Y48.967 E22.47566
G0 F1200 X54 Y49.389
G1 F300 X54 Y49.715 E22.47984
G0 F1200 X52.8 Y51.234
G1 F300 X52.8 Y51.946 E22.48899
G1 X52.789 Y51.962 E22.48924
G1 X52.754 Y52.087 E22.49091
G1 X52.742 Y52.179 E22.4921
G1 X52.723 Y52.232 E22.49283
G1 X52.661 Y52.252 E22.49366
G1 X52.628 Y52.249 E22.49409
G1 X52.562 Y52.225 E22.49499
G1 X52.393 Y52.127 E22.4975
G1 X52.185 Y52.048 E22.50036
G1 X51.969 Y52.135 E22.50335
G1 X51.933 Y52.397 E22.50675
G1 X52.091 Y52.518 E22.50931
G1 X52.185 Y52.564 E22.51065
G1 X52.303 Y52.639 E22.51245
G1 X52.296 Y52.664 E22.51278
G1 X52.306 Y52.691 E22.51315
G1 X52.427 Y52.794 E22.5152
G1 X52.506 Y52.911 E22.51701
G1 X52.541 Y53.006 E22.51831
G1 X52.363 Y53.111 E22.52097
G1 X52.236 Y53.153 E22.52268
G1 X52.045 Y53.181 E22.52517
G1 X51.74 Y53.187 E22.52909
G1 X51.669 Y53.172 E22.53002
G1 X51.652 Y53.164 E22.53026
G1 X51.642 Y53.154 E22.53044
G1 X51.602 Y53.104 E22.53126
G1 X51.725 Y52.969 E22.53361
G1 X51.795 Y52.864 E22.53523
G1 X51.835 Y52.757 E22.5367
G1 X51.842 Y52.61 E22.53859
G1 X51.794 Y52.467 E22.54053
G1 X51.704 Y52.237 E22.5437
G1 X51.69 Y52.168 E22.54461
G1 X51.695 Y52.043 E22.54621
G1 X51.703 Y52.013 E22.54661
G1 X51.72 Y51.988 E22.547
G1 X51.808 Y51.923 E22.54841
G1 X52.133 Y51.789 E22.55293
G1 X52.275 Y51.673 E22.55528
G1 X52.335 Y51.582 E22.55668
G1 X52.371 Y51.493 E22.55792
G1 X52.383 Y51.359 E22.55964
G1 X52.36 Y51.088 E22.56314
G1 X51.999 Y51.037 E22.56782
G1 X51.889 Y51.33 E22.57185
G1 X51.851 Y51.394 E22.5728
G1 X51.831 Y51.41 E22.57313
G1 X51.777 Y51.433 E22.57389
G1 X51.6 Y51.483 E22.57625
G1 X51.6 Y50.696 E22.58636
G0 F1200 X51.6 Y50.43
G1 F300 X51.6 Y49.928 E22.59281
G0 F1200 X50.4 Y46.852
G1 F300 X50.4 Y53.737 E22.68128
G0 F1200 X51.6 Y53.892
G1 F300 X51.6 Y54.006 E22.68275
G0 F1200 X50.4 Y46.122
G1 F300 X50.4 Y45.974 E22.68465
G0 F1200 X50.574 Y45.035
G1 F300 X50.543 Y44.972 E22.68555
G1 X50.513 Y44.945 E22.68607
G1 X50.44 Y44.818 E22.68795
G1 X50.4 Y44.686 E22.68972
G0 F1200 X47.487 Y45.6
;TIME_ELAPSED:413.039461
;LAYER:17
G0 X47.487 Y45.6 Z6.25
;TYPE:FILL
G1 F300 X47.659 Y45.6 E22.69193
G0 F1200 X47.91 Y46.8
G1 F300 X48.043 Y46.8 E22.69364
G0 F1200 X47.91 Y46.8
G1 F300 X47.898 Y46.815 E22.69389
G1 X47.772 Y46.926 E22.69605
G1 X47.731 Y46.953 E22.69668
G1 X47.745 Y47.027 E22.69765
G1 X47.821 Y47.044 E22.69865
G1 X48.011 Y47.131 E22.70133
G1 X47.985 Y47.451 E22.70546
G1 X47.739 Y47.517 E22.70873
G1 X47.659 Y47.51 E22.70976
G1 X47.612 Y47.517 E22.71037
G1 X47.566 Y47.509 E22.71097
G1 X47.544 Y47.518 E22.71128
G1 X47.431 Y47.575 E22.71291
G1 X47.262 Y47.614 E22.71513
G1 X47.164 Y47.605 E22.7164
G1 X47.038 Y47.564 E22.7181
G1 X46.793 Y47.433 E22.72167
G1 X46.535 Y47.339 E22.7252
G1 X46.491 Y47.33 E22.72578
G1 X46.467 Y47.334 E22.72609
G1 X46.417 Y47.357 E22.7268
G1 X46.377 Y47.383 E22.72741
G1 X46.357 Y47.404 E22.72778
G1 X46.285 Y47.499 E22.72931
G1 X46.333 Y47.567 E22.73038
G1 X46.45 Y47.53 E22.73196
G1 X46.601 Y47.617 E22.7342
G1 X46.827 Y47.825 E22.73815
G1 X46.852 Y47.84 E22.73852
G1 X46.92 Y47.849 E22.7394
G1 X46.981 Y47.846 E22.74019
G1 X47.03 Y47.834 E22.74084
G1 X47.274 Y47.746 E22.74417
G1 X47.465 Y47.742 E22.74662
G1 X47.578 Y47.758 E22.74809
G1 X47.648 Y47.76 E22.74899
G1 X47.712 Y47.754 E22.74982
G1 X47.991 Y47.686 E22.75351
G1 X48.104 Y47.624 E22.75516
G1 X48.298 Y47.505 E22.75809
G1 X48.402 Y47.409 E22.75991
G1 X48.663 Y47.08 E22.7653
G1 X48.822 Y46.961 E22.76785
G1 X49.084 Y47.07 E22.7715
G1 X49.098 Y47.282 E22.77423
G1 X49.053 Y47.431 E22.77623
G1 X48.974 Y47.582 E22.77842
G1 X48.852 Y47.749 E22.78108
G1 X48.654 Y47.97 E22.78489
G1 X48.622 Y48 E22.78545
G1 X49.172 Y48 E22.79252
G1 X49.138 Y48.095 E22.79382
G1 X49.118 Y48.209 E22.7953
G1 X49.11 Y48.311 E22.79662
G1 X49.149 Y48.809 E22.80304
G1 X49.199 Y49.023 E22.80586
G1 X49.262 Y49.2 E22.80828
G1 X47.694 Y49.2 E22.82842
G1 X47.609 Y49.315 E22.83026
G1 X47.432 Y49.478 E22.83335
G1 X47.398 Y49.529 E22.83414
G1 X47.349 Y49.629 E22.83557
G1 X47.315 Y49.737 E22.83703
G1 X47.316 Y49.786 E22.83766
G1 X47.316 Y49.817 E22.83806
G1 X47.361 Y49.85 E22.83877
G1 X47.56 Y49.925 E22.84151
G1 X47.75 Y50.027 E22.84428
G1 X47.849 Y50.137 E22.84618
G1 X47.929 Y50.258 E22.84804
G1 X47.979 Y50.4 E22.84998
G1 X48.753 Y50.4 E22.85992
G1 X48.805 Y50.436 E22.86073
G1 X49.006 Y50.528 E22.86358
G1 X49.156 Y50.576 E22.8656
G1 X49.222 Y50.626 E22.86666
G1 X49.23 Y50.671 E22.86725
G1 X49.233 Y50.887 E22.87003
G1 X49.259 Y51.024 E22.87182
G1 X49.263 Y51.084 E22.87259
G1 X49.26 Y51.138 E22.87329
G1 X49.244 Y51.196 E22.87406
G1 X49.096 Y51.452 E22.87786
G1 X49.096 Y51.6 E22.87976
G1 X47.042 Y51.6 E22.90615
G1 X47.041 Y51.606 E22.90623
G1 X47.048 Y51.701 E22.90746
G1 X47.066 Y51.805 E22.90881
G1 X47.093 Y51.914 E22.91026
G1 X47.148 Y52.035 E22.91196
G1 X47.243 Y52.187 E22.91427
G1 X47.302 Y52.259 E22.91546
G1 X47.38 Y52.313 E22.91668
G1 X47.436 Y52.339 E22.91747
G1 X47.453 Y52.352 E22.91775
G1 X47.561 Y52.394 E22.91924
G1 X47.707 Y52.437 E22.92119
G1 X47.816 Y52.558 E22.92329
G1 X47.89 Y52.703 E22.92538
G1 X47.908 Y52.8 E22.92665
G1 X48.627 Y52.8 E22.93589
G0 F1200 X49.14 Y52.8
G1 F300 X49.412 Y52.8 E22.93938
G0 F1200 X46.926 Y49.2
G1 F300 X46.09 Y49.2 E22.95012
G0 F1200 X48.695 Y46.8
G1 F300 X49.164 Y46.8 E22.95615
G0 F1200 X49.664 Y46.8
G1 F300 X50.36 Y46.8 E22.96509
G0 F1200 X51.044 Y46.8
G1 F300 X52.543 Y46.8 E22.98435
G1 X52.471 Y46.677 E22.98619
G1 X52.403 Y46.582 E22.98769
G1 X52.392 Y46.552 E22.9881
G1 X52.358 Y46.504 E22.98885
G1 X52.237 Y46.408 E22.99084
G1 X52.003 Y46.276 E22.99429
G1 X51.888 Y46.189 E22.99614
G1 X51.765 Y46 E22.99904
G1 X51.71 Y45.868 E23.00088
G1 X51.644 Y45.609 E23.00431
G1 X51.642 Y45.6 E23.00443
G1 X51.359 Y45.6 E23.00807
G0 F1200 X50.076 Y45.6
G1 F300 X49.677 Y45.6 E23.0132
G0 F1200 X49.664 Y46.8
G1 F300 X49.666 Y46.84 E23.01371
G1 X49.691 Y47.076 E23.01676
G1 X49.724 Y47.695 E23.02472
G1 X49.822 Y48 E23.02884
G1 X50.36 Y48 E23.03575
G1 X50.651 Y48.35 E23.0416
G1 X50.755 Y48.43 E23.04329
G1 X50.897 Y48.49 E23.04527
G1 X51.036 Y48.484 E23.04706
G1 X51.182 Y48.424 E23.04909
G1 X51.302 Y48.362 E23.05082
G1 X51.405 Y48.332 E23.0522
G1 X51.462 Y48.328 E23.05293
G1 X51.638 Y48.351 E23.05522
G1 X51.699 Y48.369 E23.05603
G1 X51.994 Y48.705 E23.06178
G1 X52.119 Y48.808 E23.06386
G1 X52.241 Y48.862 E23.06557
G1 X52.344 Y48.878 E23.06691
G1 X52.505 Y48.861 E23.06899
G1 X52.735 Y48.76 E23.07222
G1 X52.79 Y48.749 E23.07294
G1 X52.861 Y48.749 E23.07385
G1 X52.924 Y48.763 E23.07468
G1 X52.956 Y48.778 E23.07514
G1 X52.972 Y48.79 E23.07539
G1 X53.034 Y48.88 E23.0768
G1 X53.098 Y49.002 E23.07857
G1 X53.125 Y49.088 E23.07973
G1 X53.144 Y49.2 E23.08119
G1 X51.844 Y49.2 E23.09789
G0 F1200 X50.764 Y49.2
G1 F300 X49.855 Y49.2 E23.10957
G1 X49.858 Y49.205 E23.10965
G1 X49.882 Y49.237 E23.11016
G1 X49.923 Y49.275 E23.11088
G1 X50.272 Y49.523 E23.11638
G1 X50.495 Y49.759 E23.12055
G1 X50.234 Y50.07 E23.12577
G1 X49.912 Y49.86 E23.13071
G1 X49.839 Y49.931 E23.13202
G1 X49.827 Y49.989 E23.13278
G1 X49.828 Y50.064 E23.13374
G1 X49.856 Y50.154 E23.13495
G1 X50.007 Y50.348 E23.13811
G1 X50.032 Y50.4 E23.13886
G1 X51.044 Y50.4 E23.15186
G0 F1200 X51.761 Y50.4
G1 F300 X52.39 Y50.4 E23.15994
G1 X52.419 Y50.433 E23.16051
G1 X52.62 Y50.707 E23.16487
G1 X52.722 Y50.896 E23.16763
G1 X52.752 Y50.987 E23.16886
G1 X52.841 Y51.15 E23.17125
G1 X52.97 Y51.358 E23.1744
G1 X52.978 Y51.418 E23.17517
G1 X53.003 Y51.447 E23.17566
G1 X52.996 Y51.484 E23.17615
G1 X52.972 Y51.554 E23.1771
G1 X52.956 Y51.584 E23.17754
G1 X52.944 Y51.6 E23.17779
G1 X52.634 Y51.6 E23.18178
G0 F1200 X51.759 Y51.6
G1 F300 X49.988 Y51.6 E23.20453
G1 X49.975 Y51.618 E23.20482
G1 X49.964 Y51.655 E23.20532
G1 X49.965 Y51.875 E23.20814
G1 X49.929 Y52.049 E23.21043
G1 X49.886 Y52.186 E23.21227
G1 X49.856 Y52.305 E23.21385
G1 X49.855 Y52.354 E23.21448
G1 X49.89 Y52.508 E23.21651
G1 X49.917 Y52.583 E23.21753
G1 X50.059 Y52.8 E23.22086
G1 X51.183 Y52.8 E23.23531
G0 F1200 X52.139 Y48
G1 F300 X53.282 Y48 E23.24999
G0 F1200 X46.8 Y47.488
;TIME_ELAPSED:423.292419
;LAYER:18
G0 X46.8 Y47.488 Z6.6
;TYPE:FILL
G1 F300 X46.8 Y47.689 E23.25258
G0 F1200 X48 Y47.04
G1 F300 X48 Y46.423 E23.2605
G0 F1200 X49.104 Y47.304
G1 F300 X49.147 Y47.258 E23.26131
G1 X49.2 Y47.274 E23.26203
G1 X49.2 Y49.685 E23.29301
G0 F1200 X49.2 Y50.361
G1 F300 X49.2 Y50.775 E23.29833
G0 F1200 X49.2 Y51.923
G1 F300 X49.2 Y52.075 E23.30028
G0 F1200 X50.4 Y51.978
G1 F300 X50.4 Y50.228 E23.32277
G0 F1200 X50.4 Y49.722
G1 F300 X50.4 Y48.158 E23.34286
G1 X50.466 Y48.242 E23.34424
G1 X50.625 Y48.375 E23.3469
G1 X50.759 Y48.444 E23.34884
G1 X50.9 Y48.456 E23.35065
G1 X51.019 Y48.434 E23.35221
G1 X51.295 Y48.337 E23.35597
G1 X51.383 Y48.325 E23.35711
G1 X51.436 Y48.324 E23.35779
G1 X51.6 Y48.355 E23.35994
G1 X51.6 Y48.869 E23.36654
G1 X51.71 Y48.862 E23.36796
G1 X51.865 Y48.931 E23.37014
G1 X51.956 Y49.076 E23.37234
G1 X51.938 Y49.263 E23.37475
G1 X51.828 Y49.363 E23.37666
G1 X51.731 Y49.411 E23.37805
G1 X51.753 Y49.475 E23.37892
G1 X51.773 Y49.511 E23.37945
G1 X51.809 Y49.549 E23.38012
G1 X51.867 Y49.593 E23.38106
G1 X52.143 Y49.747 E23.38512
G1 X52.21 Y49.777 E23.38606
G1 X52.328 Y49.802 E23.38761
G1 X52.614 Y49.779 E23.3913
G1 X52.746 Y49.79 E23.393
G1 X52.8 Y49.798 E23.3937
G1 X52.8 Y48.797 E23.40657
G0 F1200 X51.6 Y51.436
G1 F300 X51.6 Y51.809 E23.41136
G0 F1200 X50.4 Y52.879
G1 F300 X50.4 Y53.292 E23.41667
G0 F1200 X48 Y51.698
G1 F300 X48 Y49.713 E23.44217
G0 F1200 X48 Y49.249
G1 F300 X48 Y48.679 E23.4495
G0 F1200 X48 Y48.598
G1 F300 X48 Y48.092 E23.456
G1 X48.095 Y48.091 E23.45722
G1 X48.337 Y48.104 E23.46033
G1 X48.454 Y48.101 E23.46184
G1 X48.607 Y48.051 E23.46391
G1 X48.703 Y47.965 E23.46556
G1 X48.801 Y47.839 E23.46761
G1 X48.872 Y47.73 E23.46928
G1 X48.935 Y47.619 E23.47092
G1 X49.023 Y47.431 E23.47359
G1 X49.104 Y47.304 E23.47553
G0 F1200 X47.767 Y48.931
G1 F300 X47.553 Y48.744 E23.47918
G1 X47.365 Y48.823 E23.4818
G1 X47.348 Y48.806 E23.48211
G1 X47.075 Y49.07 E23.48699
G1 X46.977 Y49.155 E23.48866
G1 X46.919 Y49.193 E23.48955
G1 X46.82 Y49.242 E23.49097
G1 X46.8 Y49.25 E23.49124
G1 X46.8 Y48.464 E23.50134
G0 F1200 X47.767 Y48.931
G1 F300 X47.71 Y49.147 E23.50421
G1 X47.541 Y49.307 E23.5072
G1 X47.422 Y49.401 E23.50915
G1 X47.287 Y49.524 E23.5115
G1 X47.269 Y49.552 E23.51193
G1 X47.191 Y49.704 E23.51412
G1 X47.167 Y49.775 E23.51509
G1 X47.156 Y49.835 E23.51587
G1 X47.159 Y49.852 E23.51609
G1 X47.169 Y49.891 E23.51661
G1 X47.189 Y49.931 E23.51718
G1 X47.27 Y49.999 E23.51854
G1 X47.64 Y50.192 E23.5239
G1 X47.718 Y50.307 E23.52569
G1 X47.747 Y50.338 E23.52624
G1 X47.894 Y50.576 E23.52983
G1 X47.967 Y50.861 E23.53361
G1 X47.957 Y50.946 E23.53471
G1 X47.965 Y51.022 E23.53569
G1 X47.964 Y51.098 E23.53667
G1 X47.98 Y51.134 E23.53717
G1 X47.972 Y51.255 E23.53873
G1 X47.94 Y51.356 E23.54009
G1 X47.871 Y51.475 E23.54186
G1 X47.716 Y51.58 E23.54427
G1 X47.6 Y51.6 E23.54578
G1 X47.494 Y51.591 E23.54715
G1 X47.39 Y51.563 E23.54853
G1 X47.232 Y51.488 E23.55078
G1 X47.129 Y51.47 E23.55212
G1 X47.087 Y51.509 E23.55286
G1 X47.03 Y51.586 E23.55409
G1 X47.018 Y51.64 E23.5548
G1 X47.051 Y51.728 E23.55601
G1 X47.125 Y51.843 E23.55777
G1 X47.317 Y51.79 E23.56032
G1 X47.517 Y51.759 E23.56293
G1 X47.869 Y51.726 E23.56747
G1 X48 Y51.698 E23.56919
G0 F1200 X47.317 Y51.79
G0 X50.4 Y47.263
G1 F300 X50.4 Y46.954 E23.57316
G1 X50.46 Y47.021 E23.57432
G1 X50.66 Y47.1 E23.57708
G1 X50.883 Y46.969 E23.5804
G1 X50.93 Y46.789 E23.58279
G1 X50.912 Y46.614 E23.58505
G1 X50.838 Y46.437 E23.58752
G1 X50.723 Y46.215 E23.59073
G1 X50.647 Y45.955 E23.59421
G1 X50.542 Y45.765 E23.597
G1 X50.505 Y45.76 E23.59748
G1 X50.505 Y45.659 E23.59878
G1 X50.581 Y45.651 E23.59976
G1 X50.605 Y45.654 E23.60007
G1 X50.677 Y45.692 E23.60112
G1 X50.747 Y45.742 E23.60222
G1 X50.872 Y45.859 E23.60442
G1 X50.995 Y45.99 E23.60673
G1 X51.076 Y46.092 E23.60841
G1 X51.317 Y46.468 E23.61414
G1 X51.441 Y46.583 E23.61632
G1 X51.554 Y46.634 E23.61791
G1 X51.6 Y46.643 E23.61851
G1 X51.6 Y46.994 E23.62302
G0 F1200 X50.4 Y45.742
G1 F300 X50.4 Y45.593 E23.62494
G0 F1200 X47.782 Y46.8
;TIME_ELAPSED:430.701688
;LAYER:19
G0 X47.782 Y46.8 Z6.95
;TYPE:FILL
G1 F300 X48.145 Y46.8 E23.6296
G0 F1200 X50.636 Y46.8
G1 F300 X51.193 Y46.8 E23.63676
G0 F1200 X51.44 Y46.8
G1 F300 X51.752 Y46.8 E23.64077
G0 F1200 X51.574 Y48.366
G1 F300 X51.745 Y48.403 E23.64302
G1 X51.888 Y48.452 E23.64496
G1 X52.021 Y48.509 E23.64682
G1 X52.296 Y48.653 E23.65081
G1 X52.566 Y48.814 E23.65485
G1 X52.597 Y48.836 E23.65534
G1 X52.637 Y48.881 E23.65611
G1 X52.602 Y48.941 E23.657
G1 X52.414 Y49.2 E23.66111
G1 X51.937 Y49.2 E23.66724
G0 F1200 X51.574 Y48.366
G1 F300 X51.418 Y48.358 E23.66925
G1 X50.875 Y48.409 E23.67626
G1 X50.772 Y48.401 E23.67759
G1 X50.674 Y48.373 E23.6789
G1 X50.582 Y48.33 E23.6802
G1 X50.502 Y48.269 E23.68149
G1 X50.328 Y48.095 E23.68466
G1 X50.221 Y48 E23.68649
G1 X49.716 Y48 E23.69298
G0 F1200 X49.219 Y48.021
G1 F300 X49.218 Y48 E23.69325
G1 X48.7 Y48 E23.69991
G0 F1200 X49.219 Y48.021
G1 F300 X49.272 Y48.397 E23.70479
G1 X49.282 Y48.573 E23.70705
G1 X49.299 Y48.686 E23.70852
G1 X49.322 Y48.927 E23.71163
G1 X49.294 Y49.056 E23.71333
G1 X49.229 Y49.2 E23.71536
G1 X48.61 Y49.2 E23.72331
G1 X48.335 Y49.503 E23.72857
G1 X48.26 Y49.565 E23.72982
G1 X48.122 Y49.647 E23.73188
G1 X47.966 Y49.723 E23.73411
G1 X47.647 Y49.832 E23.73845
G1 X47.34 Y49.812 E23.7424
G1 X47.34 Y49.744 E23.74327
G1 X47.256 Y49.722 E23.74439
G1 X47.195 Y49.826 E23.74594
G1 X47.163 Y49.903 E23.74701
G1 X47.162 Y49.955 E23.74768
G1 X47.166 Y49.976 E23.74795
G1 X47.188 Y50.041 E23.74883
G1 X47.22 Y50.097 E23.74966
G1 X47.239 Y50.118 E23.75003
G1 X47.344 Y50.195 E23.7517
G1 X47.52 Y50.4 E23.75517
G1 X49.245 Y50.4 E23.77734
G1 X49.226 Y50.459 E23.77813
G1 X49.215 Y50.708 E23.78134
G1 X49.222 Y50.899 E23.78379
G1 X49.213 Y51.102 E23.7864
G1 X49.198 Y51.199 E23.78767
G1 X49.161 Y51.307 E23.78913
G1 X49.122 Y51.381 E23.79021
G1 X48.968 Y51.6 E23.79365
G1 X48.853 Y51.6 E23.79513
G0 F1200 X49.993 Y51.6
G1 F300 X50.363 Y51.6 E23.79988
G1 X50.375 Y51.521 E23.80091
G1 X50.424 Y51.356 E23.80312
G1 X50.441 Y51.274 E23.80419
G1 X50.453 Y51.116 E23.80623
G1 X50.5 Y50.988 E23.80798
G1 X50.575 Y50.878 E23.80969
G1 X50.685 Y50.785 E23.81154
G1 X50.845 Y50.722 E23.81375
G1 X51.008 Y50.68 E23.81592
G1 X51.081 Y50.644 E23.81696
G1 X51.142 Y50.589 E23.81802
G1 X51.155 Y50.566 E23.81836
G1 X51.192 Y50.472 E23.81966
G1 X51.204 Y50.4 E23.82059
G1 X50.006 Y50.4 E23.83599
G1 X49.983 Y50.234 E23.83814
G1 X49.977 Y50.131 E23.83947
G1 X49.995 Y50.104 E23.83988
G1 X50.007 Y50.095 E23.84008
G1 X50.022 Y50.08 E23.84035
G1 X50.063 Y50.085 E23.84088
G1 X50.371 Y50.194 E23.84508
G1 X50.529 Y50.213 E23.84712
G1 X50.8 Y50.179 E23.85063
G1 X50.81 Y49.788 E23.85566
G1 X50.421 Y49.719 E23.86074
G1 X50.155 Y49.59 E23.86453
G1 X50.027 Y49.518 E23.86642
G1 X49.869 Y49.391 E23.86903
G1 X49.792 Y49.2 E23.87167
G1 X50.457 Y49.2 E23.88022
G0 F1200 X47.915 Y49.2
G1 F300 X47.733 Y49.2 E23.88256
G0 F1200 X50.4 Y48.236
;TIME_ELAPSED:435.491692
;LAYER:20
G0 X50.4 Y48.236 Z7.3
;TYPE:FILL
G1 F300 X50.47 Y48.29 E23.88369
G1 X50.619 Y48.383 E23.88595
G1 X50.724 Y48.424 E23.8874
G1 X50.83 Y48.45 E23.8888
G1 X51.567 Y48.505 E23.8983
G1 X51.6 Y48.51 E23.89873
G1 X51.6 Y48.801 E23.90246
G0 F1200 X50.4 Y48.772
G1 F300 X50.4 Y48.236 E23.90935
G0 F1200 X50.4 Y49.432
G1 F300 X50.4 Y49.546 E23.91082
G0 F1200 X50.4 Y50.216
G1 F300 X50.4 Y50.413 E23.91335
G0 F1200 X50.4 Y47.614
G1 F300 X50.4 Y46.281 E23.93048
;TIME_ELAPSED:436.658677
;M104 S0
;M104 T1 S0
;M104 T2 S0
;M104 T3 S0
;End of Gcode
;SETTING_3 {"extruder_quality": ["[general]\\nversion = 2\\nname = GELMA 01\\nde
;SETTING_3 finition = bioprinter_4h\\n\\n[metadata]\\nquality_type = normal\\nty
;SETTING_3 pe = quality_changes\\nsetting_version = 2\\nextruder = bioprinter_4h
;SETTING_3 _extruder_0\\n\\n[values]\\nbottom_layers = 0\\nbottom_thickness = 0\
;SETTING_3 \ncool_fan_enabled = False\\ndefault_material_print_temperature = 27\
;SETTING_3 \ngradual_infill_step_height = 10\\ninfill_angles = [0,90]\\ninfill_l
;SETTING_3 ine_distance = 1.2\\ninfill_pattern = zigzag\\ninfill_sparse_density 
;SETTING_3 = 22\\nline_width = 0.5714\\nmaterial_diameter = 4.45\\nmaterial_fina
;SETTING_3 l_print_temperature = 27\\nmaterial_initial_print_temperature = 27\\n
;SETTING_3 material_print_temperature_layer_0 = 0\\nretract_at_layer_change = Tr
;SETTING_3 ue\\nretraction_amount = 0.5\\nretraction_enable = False\\nretraction
;SETTING_3 _hop = 1.0\\nretraction_hop_enabled = False\\nretraction_min_travel =
;SETTING_3  0\\nretraction_speed = 5\\nskirt_gap = 1\\nspeed_extrusion = 1.0\\ns
;SETTING_3 peed_infill = 5.0\\nspeed_layer_0 = 5\\nspeed_print = 5.0\\nspeed_pri
;SETTING_3 nt_layer_0 = 5.0\\nspeed_topbottom = 5.0\\nspeed_travel = 20\\nspeed_
;SETTING_3 wall = 5.0\\nspeed_wall_x = 5\\nswitch_extruder_retraction_amount = 0
;SETTING_3 .5\\ntop_bottom_thickness = 0\\ntop_layers = 0\\ntravel_avoid_distanc
;SETTING_3 e = 1\\ntravel_avoid_other_parts = False\\nwall_line_count = 0\\nwall
;SETTING_3 _line_width_0 = 0.5714\\nwall_line_width_x = 0.2\\nwall_thickness = 0
;SETTING_3 \\n\\n", "[general]\\nversion = 2\\nname = GELMA 01\\ndefinition = bi
;SETTING_3 oprinter_4h\\n\\n[metadata]\\nquality_type = normal\\ntype = quality_
;SETTING_3 changes\\nsetting_version = 2\\nextruder = bioprinter_4h_extruder_1\\
;SETTING_3 n\\n[values]\\nbottom_thickness = 0\\ncool_fan_enabled = False\\ndefa
;SETTING_3 ult_material_print_temperature = 28\\ninfill_angles = [0,90]\\ninfill
;SETTING_3 _line_distance = 1.0\\ninfill_pattern = lines\\ninfill_sparse_density
;SETTING_3  = 18\\nline_width = 0.7619047619047621\\nmaterial_diameter = 4.45\\n
;SETTING_3 material_flow = 100\\nmaterial_print_temperature_layer_0 = 0\\nmateri
;SETTING_3 al_standby_temperature = 28\\nmix_factor = 50\\nretract_at_layer_chan
;SETTING_3 ge = True\\nretraction_amount = 0.5\\nretraction_enable = False\\nret
;SETTING_3 raction_hop = 1.0\\nretraction_hop_enabled = False\\nretraction_min_t
;SETTING_3 ravel = 0\\nretraction_speed = 5\\nspeed_extrusion = 0.8\\nspeed_infi
;SETTING_3 ll = 3.0\\nspeed_layer_0 = 20\\nspeed_print = 3.0\\nspeed_print_layer
;SETTING_3 _0 = 3.0\\nspeed_topbottom = 3.0\\nspeed_travel = 20\\nspeed_travel_l
;SETTING_3 ayer_0 = 20\\nspeed_wall = 3.0\\nswitch_extruder_retraction_amount = 
;SETTING_3 0.5\\ntop_bottom_thickness = 0\\ntop_thickness = =top_bottom_thicknes
;SETTING_3 s\\ntravel_avoid_other_parts = False\\nwall_line_count = 0\\nwall_lin
;SETTING_3 e_width = 0.2\\nwall_line_width_0 = 0.5333\\nwall_line_width_x = 0.2\
;SETTING_3 \nwall_thickness = 0\\n\\n", "[general]\\nversion = 2\\nname = GELMA 
;SETTING_3 01\\ndefinition = bioprinter_4h\\n\\n[metadata]\\nquality_type = norm
;SETTING_3 al\\ntype = quality_changes\\nsetting_version = 2\\nextruder = biopri
;SETTING_3 nter_4h_extruder_2\\n\\n[values]\\nbottom_thickness = 0\\ncool_fan_en
;SETTING_3 abled = False\\ninfill_angles = [0,90]\\ninfill_line_distance = 0.2\\
;SETTING_3 ninfill_pattern = zigzag\\ninfill_sparse_density = 20\\nline_width = 
;SETTING_3 0.6857142857142857\\nmaterial_diameter = 8.65\\nmix_factor = 50\\nret
;SETTING_3 ract_at_layer_change = True\\nretraction_amount = 0.5\\nretraction_en
;SETTING_3 able = True\\nretraction_hop = 2.0\\nretraction_hop_enabled = False\\
;SETTING_3 nretraction_min_travel = 0\\nretraction_speed = 5\\nspeed_extrusion =
;SETTING_3  1.2\\nspeed_infill = 5.0\\nspeed_layer_0 = 8\\nspeed_print = 5.0\\ns
;SETTING_3 peed_print_layer_0 = 5.0\\nspeed_topbottom = 5.0\\nspeed_travel = 8\\
;SETTING_3 nspeed_wall = 5.0\\nswitch_extruder_retraction_amount = 0.5\\ntop_thi
;SETTING_3 ckness = 0\\nuv_period = 1\\nwall_line_count = 0\\nwall_line_width_0 
;SETTING_3 = 0.6\\nwall_thickness = 0\\n\\n", "[general]\\nversion = 2\\nname = 
;SETTING_3 GELMA 01\\ndefinition = bioprinter_4h\\n\\n[metadata]\\nquality_type 
;SETTING_3 = normal\\ntype = quality_changes\\nsetting_version = 2\\nextruder = 
;SETTING_3 bioprinter_4h_extruder_3\\n\\n[values]\\ninfill_angles = [0,90]\\ninf
;SETTING_3 ill_line_distance = 1.2\\ninfill_pattern = concentric\\nline_width = 
;SETTING_3 0.5714285714285714\\nmaterial_diameter = 11.7\\nretraction_amount = 0
;SETTING_3 .5\\nretraction_hop = 2.0\\nspeed_extrusion = 0.5\\nspeed_infill = 2.
;SETTING_3 5\\nspeed_print = 2.5\\nspeed_print_layer_0 = 2.5\\nspeed_topbottom =
;SETTING_3  2.5\\nspeed_wall = 2.5\\nwall_line_count = 0\\nwall_line_width_0 = 0
;SETTING_3 .8\\n\\n"], "global_quality": "[general]\\nversion = 2\\nname = GELMA
;SETTING_3  01\\ndefinition = bioprinter_4h\\n\\n[metadata]\\nquality_type = nor
;SETTING_3 mal\\ntype = quality_changes\\nsetting_version = 2\\n\\n[values]\\nad
;SETTING_3 hesion_type = none\\ncarve_multiple_volumes = False\\ninner_line_dist
;SETTING_3 ance = 0.5\\nlayer_height = 0.35\\nlayer_height_0 = 0.3\\nmaterial_be
;SETTING_3 d_temperature = 10\\nmaterial_bed_temperature_layer_0 = 10\\nretracti
;SETTING_3 on_combing = off\\nspeed_travel_x = 50\\nspeed_travel_y = 50\\nspeed_
;SETTING_3 travel_z = 50\\nsupport_type = everywhere\\nuv_light_layers = 0\\nuvm
;SETTING_3 _intensity = 10\\nuvm_period = 1\\n\\n"}
