# Supplementary material for: Advanced Stem Cell Therapy: 3D‐Bioprinted Brain‐Like Transplants for Alzheimer's Disease‐Like Dementia
Source: Adv Sci (Weinh). 2025 Nov 7;13(4):e10062. doi: 10.1002/advs.202510062 (PMC12822481; doi:10.1002/advs.202510062)
Supplement: Supplementary file 3 — Supplemental DataFile [file ADVS-13-e10062-s001.zip › B_cube-7MM.gcode]

;FLAVOR:Marlin
;TIME:30
;Filament used: 0.00159004m
;Layer height: 0.25
;Generated with Cura_SteamEngine master
;M190 S10
;M104 S27
;M104 T1 S28
;M104 T2 S200
;M104 T3 S200
;M109 S27
;M109 T1 S28
;M109 T2 S200
;M109 T3 S200
;LAYER_COUNT:3
;LAYER:0
;M107
G0 F2400 X49.2 Y47.962 Z0.2
;TYPE:FILL
G1 F300 X49.2 Y54.322 E0.06543
G1 X50.4 Y54.322 E0.07777
G1 X50.4 Y47.962 E0.1432
G1 X51.6 Y47.962 E0.15555
G1 X51.6 Y54.322 E0.22098
G1 X52.8 Y54.322 E0.23332
G1 X52.8 Y47.962 E0.29875
G1 X54 Y47.962 E0.31109
G1 X54 Y54.322 E0.37652
G1 X55.2 Y54.322 E0.38887
G1 X55.2 Y47.962 E0.4543
G1 F300 E-0.0457
G1 F6000 Z2.2
G0 F2400 X49.064 Y48 Z2.2
;TIME_ELAPSED:11.079053
;LAYER:1
;M140 S10
G0 X49.064 Y48 Z2.45
;TYPE:FILL
G1 F6000 Z0.45
G1 F300 E0.4543
G1 X55.424 Y48 E0.53608
G1 X55.424 Y49.2 E0.55151
G1 X49.064 Y49.2 E0.6333
G1 X49.064 Y50.4 E0.64873
G1 X55.424 Y50.4 E0.73052
G1 X55.424 Y51.6 E0.74595
G1 X49.064 Y51.6 E0.82773
G1 X49.064 Y52.8 E0.84316
G1 X55.424 Y52.8 E0.92495
G1 X55.424 Y54 E0.94038
G1 X49.064 Y54 E1.02217
G1 F300 E0.52217
G1 F6000 Z2.45
G0 F2400 X49.2 Y47.962 Z2.45
;TIME_ELAPSED:20.973297
;LAYER:2
G0 X49.2 Y47.962 Z2.7
;TYPE:FILL
G1 F6000 Z0.7
G1 F300 E1.02217
G1 X49.2 Y54.322 E1.10395
G1 X50.4 Y54.322 E1.11938
G1 X50.4 Y47.962 E1.20117
G1 X51.6 Y47.962 E1.2166
G1 X51.6 Y54.322 E1.29839
G1 X52.8 Y54.322 E1.31382
G1 X52.8 Y47.962 E1.3956
G1 X54 Y47.962 E1.41103
G1 X54 Y54.322 E1.49282
G1 X55.2 Y54.322 E1.50825
G1 X55.2 Y47.962 E1.59004
;TIME_ELAPSED:30.349754
G1 F300 E1.09004
;M104 S0
;M104 T1 S0
;M104 T2 S0
;M104 T3 S0
;End of Gcode
;SETTING_3 {"global_quality": "[general]\\nversion = 2\\nname = \\u660e\\u80f6\\
;SETTING_3 u6d77\\u85fb\\u9178\\u94a0\\ndefinition = bioprinter_4h\\n\\n[metadat
;SETTING_3 a]\\nsetting_version = 2\\ntype = quality_changes\\nquality_type = no
;SETTING_3 rmal\\n\\n[values]\\nadhesion_type = none\\ncarve_multiple_volumes = 
;SETTING_3 False\\nlayer_height = 0.25\\nlayer_height_0 = 0.2\\nmaterial_bed_tem
;SETTING_3 perature = 10\\nmaterial_bed_temperature_layer_0 = 10\\nretraction_co
;SETTING_3 mbing = off\\nspeed_travel_x = 50\\nspeed_travel_y = 50\\nspeed_trave
;SETTING_3 l_z = 50\\nsupport_type = everywhere\\nuvm_period = 1\\n\\n", "extrud
;SETTING_3 er_quality": ["[general]\\nversion = 2\\nname = \\u660e\\u80f6\\u6d77
;SETTING_3 \\u85fb\\u9178\\u94a0\\ndefinition = bioprinter_4h\\n\\n[metadata]\\n
;SETTING_3 setting_version = 2\\ntype = quality_changes\\nextruder = bioprinter_
;SETTING_3 4h_extruder_0\\nquality_type = normal\\n\\n[values]\\nbottom_layers =
;SETTING_3  0\\nbottom_thickness = 0\\ncool_fan_enabled = False\\ndefault_materi
;SETTING_3 al_print_temperature = 27\\ngradual_infill_step_height = 10\\ninfill_
;SETTING_3 angles = [0,90]\\ninfill_line_distance = 1.2\\ninfill_pattern = zigza
;SETTING_3 g\\ninfill_sparse_density = 22\\nline_width = 0.8\\nmaterial_diameter
;SETTING_3  = 4.45\\nmaterial_final_print_temperature = 27\\nmaterial_initial_pr
;SETTING_3 int_temperature = 27\\nmaterial_print_temperature_layer_0 = 0\\nretra
;SETTING_3 ct_at_layer_change = True\\nretraction_amount = 0.5\\nretraction_enab
;SETTING_3 le = True\\nretraction_hop = 2\\nretraction_hop_enabled = True\\nretr
;SETTING_3 action_min_travel = 0\\nretraction_speed = 5\\nskirt_gap = 1\\nspeed_
;SETTING_3 extrusion = 1.0\\nspeed_infill = 5\\nspeed_layer_0 = 5\\nspeed_print 
;SETTING_3 = 5.0\\nspeed_print_layer_0 = 5\\nspeed_topbottom = 5\\nspeed_travel 
;SETTING_3 = 40\\nspeed_wall = 5\\nspeed_wall_x = 5\\nswitch_extruder_retraction
;SETTING_3 _amount = 0.5\\ntop_bottom_thickness = 0\\ntop_layers = 0\\ntravel_av
;SETTING_3 oid_distance = 1\\ntravel_avoid_other_parts = False\\nwall_line_count
;SETTING_3  = 0\\nwall_line_width_0 = 0.8\\nwall_line_width_x = 0.2\\nwall_thick
;SETTING_3 ness = 0\\n\\n", "[general]\\nversion = 2\\nname = \\u660e\\u80f6\\u6
;SETTING_3 d77\\u85fb\\u9178\\u94a0\\ndefinition = bioprinter_4h\\n\\n[metadata]
;SETTING_3 \\nsetting_version = 2\\ntype = quality_changes\\nextruder = bioprint
;SETTING_3 er_4h_extruder_1\\nquality_type = normal\\n\\n[values]\\nbottom_thick
;SETTING_3 ness = 0\\ncool_fan_enabled = False\\ndefault_material_print_temperat
;SETTING_3 ure = 28\\ninfill_angles = [0,90]\\ninfill_line_distance = 1.2\\ninfi
;SETTING_3 ll_pattern = zigzag\\ninfill_sparse_density = 18\\nline_width = 0.8\\
;SETTING_3 nmaterial_diameter = 4.45\\nmaterial_flow = 100\\nmaterial_print_temp
;SETTING_3 erature_layer_0 = 0\\nmaterial_standby_temperature = 28\\nmix_factor 
;SETTING_3 = 50\\nretract_at_layer_change = True\\nretraction_amount = 0.5\\nret
;SETTING_3 raction_enable = True\\nretraction_hop = 2\\nretraction_hop_enabled =
;SETTING_3  True\\nretraction_min_travel = 0\\nretraction_speed = 5\\nspeed_extr
;SETTING_3 usion = 1.0\\nspeed_infill = 5.0\\nspeed_layer_0 = 20\\nspeed_print =
;SETTING_3  5.0\\nspeed_print_layer_0 = 5.0\\nspeed_topbottom = 5.0\\nspeed_trav
;SETTING_3 el = 20\\nspeed_wall = 5.0\\nswitch_extruder_retraction_amount = 0.5\
;SETTING_3 \ntop_bottom_thickness = 0\\ntop_thickness = =top_bottom_thickness\\n
;SETTING_3 travel_avoid_other_parts = False\\nwall_line_count = 1\\nwall_line_wi
;SETTING_3 dth = 0.2\\nwall_line_width_0 = 0.8\\nwall_line_width_x = 0.2\\nwall_
;SETTING_3 thickness = 0\\n\\n", "[general]\\nversion = 2\\nname = \\u660e\\u80f
;SETTING_3 6\\u6d77\\u85fb\\u9178\\u94a0\\ndefinition = bioprinter_4h\\n\\n[meta
;SETTING_3 data]\\nsetting_version = 2\\ntype = quality_changes\\nextruder = bio
;SETTING_3 printer_4h_extruder_2\\nquality_type = normal\\n\\n[values]\\nbottom_
;SETTING_3 thickness = 0\\ncool_fan_enabled = False\\ninfill_angles = [0,90]\\ni
;SETTING_3 nfill_line_distance = 0.1\\ninfill_pattern = concentric\\ninfill_spar
;SETTING_3 se_density = 20\\nline_width = 0.4\\nmaterial_diameter = 11.7\\nmix_f
;SETTING_3 actor = 50\\nnozzle_type = 2\\nretract_at_layer_change = True\\nretra
;SETTING_3 ction_amount = 0.5\\nretraction_enable = True\\nretraction_hop = 2\\n
;SETTING_3 retraction_hop_enabled = False\\nretraction_min_travel = 0\\nretracti
;SETTING_3 on_speed = 5\\nspeed_extrusion = 0.5\\nspeed_infill = 5.0\\nspeed_lay
;SETTING_3 er_0 = 8\\nspeed_print = 5.0\\nspeed_print_layer_0 = 5.0\\nspeed_topb
;SETTING_3 ottom = 5.0\\nspeed_travel = 8\\nspeed_wall = 5.0\\nswitch_extruder_r
;SETTING_3 etraction_amount = 0.5\\ntop_thickness = 0\\nuv_period = 1\\nwall_lin
;SETTING_3 e_count = 1\\nwall_line_width_0 = 0.2\\nwall_thickness = 0\\n\\n", "[
;SETTING_3 general]\\nversion = 2\\nname = \\u660e\\u80f6\\u6d77\\u85fb\\u9178\\
;SETTING_3 u94a0\\ndefinition = bioprinter_4h\\n\\n[metadata]\\nsetting_version 
;SETTING_3 = 2\\ntype = quality_changes\\nextruder = bioprinter_4h_extruder_3\\n
;SETTING_3 quality_type = normal\\n\\n[values]\\ninfill_angles = [0,90]\\ninfill
;SETTING_3 _line_distance = 1.2\\ninfill_pattern = concentric\\nline_width = 0.8
;SETTING_3 \\nmaterial_diameter = 11.7\\nretraction_amount = 0.5\\nretraction_ho
;SETTING_3 p = 2.0\\nspeed_extrusion = 1.0\\nspeed_infill = 5.0\\nspeed_print = 
;SETTING_3 5.0\\nspeed_print_layer_0 = 5.0\\nspeed_topbottom = 5.0\\nspeed_wall 
;SETTING_3 = 5.0\\nwall_line_count = 1\\nwall_line_width_0 = 0.8\\n\\n"]}
