# Supplementary material for: Advanced Stem Cell Therapy: 3D‐Bioprinted Brain‐Like Transplants for Alzheimer's Disease‐Like Dementia
Source: Adv Sci (Weinh). 2025 Nov 7;13(4):e10062. doi: 10.1002/advs.202510062 (PMC12822481; doi:10.1002/advs.202510062)
Supplement: Supplementary file 3 — Supplemental DataFile [file ADVS-13-e10062-s001.zip › B_Spectacular Inari-Juttuli.gcode]

;FLAVOR:Marlin
;TIME:28
;Filament used: 0.00113783m
;Layer height: 0.25
;Generated with Cura_SteamEngine master
;M190 S10
;M104 S27
;M104 T1 S28
;M104 T2 S200
;M104 T3 S200
;M109 S27
;M109 T1 S28
;M109 T2 S200
;M109 T3 S200
;LAYER_COUNT:3
;LAYER:0
;M107
G0 F1200 X46.8 Y47.439 Z0.3
;TYPE:FILL
G1 F300 X46.8 Y49.299 E0.02049
G0 F1200 X46.8 Y50.7
G1 F300 X46.8 Y52.562 E0.04099
G1 X48 Y52.357 E0.0544
G1 X48 Y47.644 E0.10631
G1 X48.782 Y47.777 E0.11505
G1 X49.2 Y47.348 E0.12165
G1 X49.2 Y52.651 E0.18005
G1 X50.4 Y53.88 E0.19897
G1 X50.4 Y46.119 E0.28445
G1 X50.893 Y45.615 E0.29222
G1 X50.96 Y45.637 E0.29299
G1 X51.395 Y48.625 E0.32625
G1 X51.6 Y48.727 E0.32877
G1 X51.6 Y51.274 E0.35683
G1 X52.8 Y50.681 E0.37157
G1 X52.8 Y49.32 E0.38656
G1 X54 Y49.914 E0.40131
G1 X54 Y50.087 E0.40321
G0 F1200 X45.805 Y47.268
;TIME_ELAPSED:11.165821
;LAYER:1
;M140 S10
G0 X45.805 Y47.268 Z0.55
;TYPE:FILL
G1 F300 X45.763 Y47.325 E0.40386
G1 X46.117 Y48 E0.41086
G1 X51.305 Y48 E0.45847
G1 X51.395 Y48.625 E0.46427
G1 X52.558 Y49.2 E0.47618
G1 X46.747 Y49.2 E0.52951
G1 X47.168 Y50 E0.53781
G1 X46.958 Y50.4 E0.54196
G1 X53.366 Y50.4 E0.60077
G1 X51.395 Y51.375 E0.62096
G1 X51.362 Y51.6 E0.62304
G1 X46.328 Y51.6 E0.66925
G1 X45.763 Y52.675 E0.68039
G1 X45.805 Y52.732 E0.68104
G1 X48.782 Y52.223 E0.70876
G1 X49.345 Y52.8 E0.71616
G1 X51.187 Y52.8 E0.73307
G1 X51.012 Y54 E0.7442
G1 X50.517 Y54 E0.74874
G0 F1200 X48.782 Y47.777
G1 F300 X45.805 Y47.268 E0.77646
G0 F1200 X48.782 Y47.777
G1 F300 X49.736 Y46.8 E0.789
G1 X51.13 Y46.8 E0.80179
G0 F1200 X46.8 Y47.437
;TIME_ELAPSED:20.651048
;LAYER:2
G0 X46.8 Y47.437 Z0.8
;TYPE:FILL
G1 F300 X46.8 Y49.299 E0.81888
G0 F1200 X46.8 Y50.7
G1 F300 X46.8 Y52.562 E0.83597
G1 X48 Y52.357 E0.84715
G1 X48 Y47.643 E0.89041
G1 X48.782 Y47.777 E0.89769
G1 X49.2 Y47.348 E0.90319
G1 X49.2 Y52.651 E0.95187
G1 X50.4 Y53.88 E0.96763
G1 X50.4 Y46.119 E1.03886
G1 X50.893 Y45.615 E1.04534
G1 X50.96 Y45.637 E1.04598
G1 X51.395 Y48.625 E1.0737
G1 X51.6 Y48.727 E1.0758
G1 X51.6 Y51.274 E1.09918
G1 X52.8 Y50.681 E1.11146
G1 X52.8 Y49.32 E1.12395
G1 X54 Y49.914 E1.13624
G1 X54 Y50.087 E1.13783
;TIME_ELAPSED:28.144563
;M104 S0
;M104 T1 S0
;M104 T2 S0
;M104 T3 S0
;End of Gcode
;SETTING_3 {"extruder_quality": ["[general]\\nversion = 2\\nname = GELMA 01\\nde
;SETTING_3 finition = bioprinter_4h\\n\\n[metadata]\\nquality_type = normal\\nty
;SETTING_3 pe = quality_changes\\nsetting_version = 2\\nextruder = bioprinter_4h
;SETTING_3 _extruder_0\\n\\n[values]\\nbottom_layers = 0\\nbottom_thickness = 0\
;SETTING_3 \ncool_fan_enabled = False\\ndefault_material_print_temperature = 27\
;SETTING_3 \ngradual_infill_step_height = 10\\ninfill_angles = [0,90]\\ninfill_l
;SETTING_3 ine_distance = 1.2\\ninfill_pattern = zigzag\\ninfill_sparse_density 
;SETTING_3 = 22\\nline_width = 0.5714\\nmaterial_diameter = 4.45\\nmaterial_fina
;SETTING_3 l_print_temperature = 27\\nmaterial_initial_print_temperature = 27\\n
;SETTING_3 material_print_temperature_layer_0 = 0\\nretract_at_layer_change = Tr
;SETTING_3 ue\\nretraction_amount = 0.5\\nretraction_enable = False\\nretraction
;SETTING_3 _hop = 1.0\\nretraction_hop_enabled = False\\nretraction_min_travel =
;SETTING_3  0\\nretraction_speed = 5\\nskirt_gap = 1\\nspeed_extrusion = 1.0\\ns
;SETTING_3 peed_infill = 5.0\\nspeed_layer_0 = 5\\nspeed_print = 5.0\\nspeed_pri
;SETTING_3 nt_layer_0 = 5.0\\nspeed_topbottom = 5.0\\nspeed_travel = 20\\nspeed_
;SETTING_3 wall = 5.0\\nspeed_wall_x = 5\\nswitch_extruder_retraction_amount = 0
;SETTING_3 .5\\ntop_bottom_thickness = 0\\ntop_layers = 0\\ntravel_avoid_distanc
;SETTING_3 e = 1\\ntravel_avoid_other_parts = False\\nwall_line_count = 0\\nwall
;SETTING_3 _line_width_0 = 0.5714\\nwall_line_width_x = 0.2\\nwall_thickness = 0
;SETTING_3 \\n\\n", "[general]\\nversion = 2\\nname = GELMA 01\\ndefinition = bi
;SETTING_3 oprinter_4h\\n\\n[metadata]\\nquality_type = normal\\ntype = quality_
;SETTING_3 changes\\nsetting_version = 2\\nextruder = bioprinter_4h_extruder_1\\
;SETTING_3 n\\n[values]\\nbottom_thickness = 0\\ncool_fan_enabled = False\\ndefa
;SETTING_3 ult_material_print_temperature = 28\\ninfill_angles = [0,90]\\ninfill
;SETTING_3 _line_distance = 1.0\\ninfill_pattern = lines\\ninfill_sparse_density
;SETTING_3  = 18\\nline_width = 0.7619047619047621\\nmaterial_diameter = 4.45\\n
;SETTING_3 material_flow = 100\\nmaterial_print_temperature_layer_0 = 0\\nmateri
;SETTING_3 al_standby_temperature = 28\\nmix_factor = 50\\nretract_at_layer_chan
;SETTING_3 ge = True\\nretraction_amount = 0.5\\nretraction_enable = False\\nret
;SETTING_3 raction_hop = 1.0\\nretraction_hop_enabled = False\\nretraction_min_t
;SETTING_3 ravel = 0\\nretraction_speed = 5\\nspeed_extrusion = 0.8\\nspeed_infi
;SETTING_3 ll = 3.0\\nspeed_layer_0 = 20\\nspeed_print = 3.0\\nspeed_print_layer
;SETTING_3 _0 = 3.0\\nspeed_topbottom = 3.0\\nspeed_travel = 20\\nspeed_travel_l
;SETTING_3 ayer_0 = 20\\nspeed_wall = 3.0\\nswitch_extruder_retraction_amount = 
;SETTING_3 0.5\\ntop_bottom_thickness = 0\\ntop_thickness = =top_bottom_thicknes
;SETTING_3 s\\ntravel_avoid_other_parts = False\\nwall_line_count = 0\\nwall_lin
;SETTING_3 e_width = 0.2\\nwall_line_width_0 = 0.5333\\nwall_line_width_x = 0.2\
;SETTING_3 \nwall_thickness = 0\\n\\n", "[general]\\nversion = 2\\nname = GELMA 
;SETTING_3 01\\ndefinition = bioprinter_4h\\n\\n[metadata]\\nquality_type = norm
;SETTING_3 al\\ntype = quality_changes\\nsetting_version = 2\\nextruder = biopri
;SETTING_3 nter_4h_extruder_2\\n\\n[values]\\nbottom_thickness = 0\\ncool_fan_en
;SETTING_3 abled = False\\ninfill_angles = [0,90]\\ninfill_line_distance = 0.2\\
;SETTING_3 ninfill_pattern = zigzag\\ninfill_sparse_density = 20\\nline_width = 
;SETTING_3 0.6857142857142857\\nmaterial_diameter = 8.65\\nmix_factor = 50\\nret
;SETTING_3 ract_at_layer_change = True\\nretraction_amount = 0.5\\nretraction_en
;SETTING_3 able = True\\nretraction_hop = 2.0\\nretraction_hop_enabled = False\\
;SETTING_3 nretraction_min_travel = 0\\nretraction_speed = 5\\nspeed_extrusion =
;SETTING_3  1.2\\nspeed_infill = 5.0\\nspeed_layer_0 = 8\\nspeed_print = 5.0\\ns
;SETTING_3 peed_print_layer_0 = 5.0\\nspeed_topbottom = 5.0\\nspeed_travel = 8\\
;SETTING_3 nspeed_wall = 5.0\\nswitch_extruder_retraction_amount = 0.5\\ntop_thi
;SETTING_3 ckness = 0\\nuv_period = 1\\nwall_line_count = 0\\nwall_line_width_0 
;SETTING_3 = 0.6\\nwall_thickness = 0\\n\\n", "[general]\\nversion = 2\\nname = 
;SETTING_3 GELMA 01\\ndefinition = bioprinter_4h\\n\\n[metadata]\\nquality_type 
;SETTING_3 = normal\\ntype = quality_changes\\nsetting_version = 2\\nextruder = 
;SETTING_3 bioprinter_4h_extruder_3\\n\\n[values]\\ninfill_angles = [0,90]\\ninf
;SETTING_3 ill_line_distance = 1.2\\ninfill_pattern = concentric\\nline_width = 
;SETTING_3 0.5714285714285714\\nmaterial_diameter = 11.7\\nretraction_amount = 0
;SETTING_3 .5\\nretraction_hop = 2.0\\nspeed_extrusion = 0.5\\nspeed_infill = 2.
;SETTING_3 5\\nspeed_print = 2.5\\nspeed_print_layer_0 = 2.5\\nspeed_topbottom =
;SETTING_3  2.5\\nspeed_wall = 2.5\\nwall_line_count = 0\\nwall_line_width_0 = 0
;SETTING_3 .8\\n\\n"], "global_quality": "[general]\\nversion = 2\\nname = GELMA
;SETTING_3  01\\ndefinition = bioprinter_4h\\n\\n[metadata]\\nquality_type = nor
;SETTING_3 mal\\ntype = quality_changes\\nsetting_version = 2\\n\\n[values]\\nad
;SETTING_3 hesion_type = none\\ncarve_multiple_volumes = False\\ninner_line_dist
;SETTING_3 ance = 0.5\\nlayer_height = 0.25\\nlayer_height_0 = 0.3\\nmaterial_be
;SETTING_3 d_temperature = 10\\nmaterial_bed_temperature_layer_0 = 10\\nretracti
;SETTING_3 on_combing = off\\nspeed_travel_x = 50\\nspeed_travel_y = 50\\nspeed_
;SETTING_3 travel_z = 50\\nsupport_type = everywhere\\nuv_light_layers = 0\\nuvm
;SETTING_3 _intensity = 10\\nuvm_period = 1\\n\\n"}
